# Supplementary material for: 4-(2-Chloro­ethoxy)phthalonitrile
Source: Acta Crystallogr Sect E Struct Rep Online. 2008 Nov 13;64(Pt 12):o2337. doi: 10.1107/S1600536808027141 (PMC2960126; doi:10.1107/S1600536808027141)
Supplement: Supplementary file 1 [file e-64-o2337-sup1.cif]

##############################################################################
###                                                                        ###
###        Electronic paper (Acta Crystallographica Section E)             ###
###                                                                        ###
##############################################################################
#                                                                            #
# This CIF contains the data in a paper accepted for publication in Acta     #
# Crystallographica Section E. It conforms to the requirements of Notes      #
# for Authors for Section E, and has been peer reviewed under the auspices   #
# of the IUCr Commission on Journals.                                        #
#                                                                            #
# Full details of the Crystallographic Information File format               #
# are given in the paper "The Crystallographic Information File (CIF):       #
# a New Standard Archive File for Crystallography" by S. R. Hall, F. H.      #
# Allen and I. D. Brown [Acta Cryst. (1991), A47, 655-685].                  #
#                                                                            #
# The current version of the core CIF dictionary is obtainable from          #
# ftp://ftp.iucr.org/pub/cif_core.dic. The current version number is 2.4.    #
#                                                                            #
# Software is freely available for graphical display of the structure(s) in  #
# this CIF.  For information consult the CIF home page http://www.iucr.org/  #
# cif/home.html                                                              #
#                                                                            #
# This file may be used for bona fide research purposes within the           #
# scientific community so long as proper attribution is given to the journal # 
# article from which it was obtained.                                        #
#                                                                            #
##############################################################################
                                             
data_I
_audit_creation_method     SHELXL-97
_chemical_name_systematic
;
;
_chemical_name_common     ?
_chemical_formula_moiety     'C10 H7 Cl N2 O'
_chemical_formula_sum     'C10 H7 Cl N2 O'
_chemical_formula_weight     206.63
_chemical_melting_point     ?
_symmetry_cell_setting     Monoclinic
_symmetry_space_group_name_H-M     'P 21/c'
_symmetry_space_group_name_Hall     '-P 2ybc'
loop_
    _symmetry_equiv_pos_as_xyz
    'x, y, z'
    '-x, y+1/2, -z+1/2'
    '-x, -y, -z'
    'x, -y-1/2, z-1/2'
_cell_length_a     4.9021(8)
_cell_length_b     19.014(3)
_cell_length_c     10.640(3)
_cell_angle_alpha     90.00
_cell_angle_beta     97.123(18)
_cell_angle_gamma     90.00
_cell_volume     984.1(3)
_cell_formula_units_Z     4
_cell_measurement_reflns_used     43
_cell_measurement_theta_min     4.88
_cell_measurement_theta_max     12.41
_cell_measurement_temperature     295(2)
_exptl_crystal_description     prism
_exptl_crystal_colour     colorless
_exptl_crystal_size_max     0.6
_exptl_crystal_size_mid     0.2
_exptl_crystal_size_min     0.1
_exptl_crystal_density_diffrn     1.395
_exptl_crystal_density_meas     ?
_exptl_crystal_density_method     'not measured'
_exptl_crystal_F_000     424
_exptl_absorpt_coefficient_mu     0.353
_exptl_absorpt_correction_type     none
_exptl_absorpt_process_details     ?
_exptl_absorpt_correction_T_min     ?
_exptl_absorpt_correction_T_max     ?
_exptl_special_details
;
;
_diffrn_ambient_temperature     295(2)
_diffrn_radiation_type     MoK\a
_diffrn_radiation_wavelength     0.71073
_diffrn_radiation_source     'fine-focus sealed tube'
_diffrn_radiation_monochromator     graphite
_diffrn_measurement_device_type     'Bruker P4'
_diffrn_measurement_method     '\w scans'
_diffrn_detector_area_resol_mean     ?
_diffrn_reflns_number     2496
_diffrn_reflns_av_R_equivalents     0.0619
_diffrn_reflns_av_sigmaI/netI     0.0606
_diffrn_reflns_theta_min     2.14
_diffrn_reflns_theta_max     25.10
_diffrn_reflns_theta_full     25.10
_diffrn_measured_fraction_theta_max     0.998
_diffrn_measured_fraction_theta_full     0.998
_diffrn_reflns_limit_h_min     -5
_diffrn_reflns_limit_h_max     1
_diffrn_reflns_limit_k_min     -1
_diffrn_reflns_limit_k_max     22
_diffrn_reflns_limit_l_min     -12
_diffrn_reflns_limit_l_max     12
_diffrn_standards_number     3
_diffrn_standards_interval_count     97
_diffrn_standards_interval_time     ?
_diffrn_standards_decay_%     0
_refine_special_details
;
Refinement of <i>F</i>^2^ against ALL reflections. The weighted <i>R</i>-factor
<i>wR</i> and goodness of fit <i>S</i> are based on <i>F</i>^2^, conventional
<i>R</i>-factors <i>R</i> are based on <i>F</i>, with <i>F</i> set to zero for
negative <i>F</i>^2^. The threshold expression of <i>F</i>^2^ >
\s(<i>F</i>^2^) is used only for calculating <i>R</i>-factors(gt) <i>etc</i>.
and is not relevant to the choice of reflections for refinement.
<i>R</i>-factors based on <i>F</i>^2^ are statistically about twice as large
as those based on <i>F</i>, and <i>R</i>- factors based on ALL data will be
even larger.
;
_reflns_number_total     1741
_reflns_number_gt     890
_reflns_threshold_expression     I>2\s(I)
_refine_ls_structure_factor_coef     Fsqd
_refine_ls_matrix_type     full
_refine_ls_R_factor_all     0.1191
_refine_ls_R_factor_gt     0.0646
_refine_ls_wR_factor_gt     0.1750
_refine_ls_wR_factor_ref     0.2404
_refine_ls_goodness_of_fit_ref     1.081
_refine_ls_restrained_S_all     1.084
_refine_ls_number_reflns     1741
_refine_ls_number_parameters     155
_refine_ls_number_restraints     3
_refine_ls_hydrogen_treatment     constr
_refine_ls_weighting_scheme     calc
_refine_ls_weighting_details
         'calc w=1/[\s^2^(Fo^2^)+(0.1087P)^2^+0.4256P] where P=(Fo^2^+2Fc^2^)/3'
_atom_sites_solution_hydrogens     geom
_atom_sites_solution_primary     direct
_atom_sites_solution_secondary     difmap
_refine_ls_shift/su_max     ?
_refine_ls_shift/su_max_lt     0.001
_refine_ls_shift/su_mean     <0.001
_refine_diff_density_max     0.267
_refine_diff_density_min     -0.338
_refine_ls_extinction_method     none
_refine_ls_extinction_coef     ?
loop_
    _atom_type_symbol
    _atom_type_description
    _atom_type_scat_dispersion_real
    _atom_type_scat_dispersion_imag
    _atom_type_scat_source
    'C' 'C' 0.0033 0.0016
                         'International Tables Vol C Tables 4.2.6.8 and 6.1.1.4'
    'H' 'H' 0.0000 0.0000
                         'International Tables Vol C Tables 4.2.6.8 and 6.1.1.4'
    'N' 'N' 0.0061 0.0033
                         'International Tables Vol C Tables 4.2.6.8 and 6.1.1.4'
    'O' 'O' 0.0106 0.0060
                         'International Tables Vol C Tables 4.2.6.8 and 6.1.1.4'
    'Cl' 'Cl' 0.1484 0.1585
                         'International Tables Vol C Tables 4.2.6.8 and 6.1.1.4'
_computing_data_collection     'XSCANS (Bruker, 1997)'
_computing_cell_refinement     'XSCANS(Bruker, 1997)'
_computing_data_reduction     'XSCANS(Bruker, 1997)'
_computing_structure_solution     'SHELXTL (Sheldrick, 2008)'
_computing_structure_refinement     'SHELXTL (Sheldrick, 2008)'
_computing_molecular_graphics     'SHELXTL (Sheldrick, 2008)'
_computing_publication_material     'SHELXTL (Sheldrick, 2008)'
loop_
    _atom_site_type_symbol
    _atom_site_label
    _atom_site_fract_x
    _atom_site_fract_y
    _atom_site_fract_z
    _atom_site_U_iso_or_equiv
    _atom_site_adp_type
    _atom_site_calc_flag
    _atom_site_refinement_flags
    _atom_site_occupancy
    _atom_site_disorder_assembly
    _atom_site_disorder_group
    Cl Cl1 0.5427(3) 0.44767(7) 0.83121(16) 0.1010(7) Uani d D 1 . .
    N N1 0.8645(10) 0.8557(2) 0.4503(5) 0.1033(15) Uani d . 1 . .
    N N2 1.0442(9) 0.6789(2) 0.3064(4) 0.0871(13) Uani d . 1 . .
    C C1 0.7656(10) 0.8069(2) 0.4867(5) 0.0759(13) Uani d . 1 . .
    C C2 0.8952(9) 0.6778(2) 0.3795(5) 0.0689(12) Uani d . 1 . .
    C C3 0.6468(8) 0.7433(2) 0.5291(4) 0.0662(11) Uani d . 1 A .
    C C4 0.7097(8) 0.6785(2) 0.4738(4) 0.0621(11) Uani d . 1 . .
    C C5 0.5977(8) 0.6167(2) 0.5135(4) 0.0707(12) Uani d . 1 A .
    H H5A 0.6393 0.5738 0.4785 0.085 Uiso calc R 1 . .
    C C6 0.4228(9) 0.6196(2) 0.6063(5) 0.0761(13) Uani d . 1 . .
    C C7 0.3573(9) 0.6827(3) 0.6596(4) 0.0755(13) Uani d . 1 A .
    H H7A 0.2388 0.6837 0.7214 0.091 Uiso calc R 1 . .
    C C8 0.4698(9) 0.7442(2) 0.6201(5) 0.0717(12) Uani d . 1 . .
    H H8A 0.4254 0.7869 0.6553 0.086 Uiso calc R 1 A .
    O O1 0.297(3) 0.5510(8) 0.6161(17) 0.084(4) Uani d P 0.54(2) A 1
    C C9 0.134(4) 0.5396(9) 0.719(2) 0.098(6) Uani d P 0.54(2) A 1
    H H9A 0.0513 0.5837 0.7401 0.118 Uiso calc PR 0.54(2) A 1
    H H9B -0.0127 0.5068 0.6922 0.118 Uiso calc PR 0.54(2) A 1
    C C10 0.294(4) 0.5130(10) 0.8277(15) 0.101(6) Uani d PD 0.54(2) A 1
    H H10A 0.1641 0.4968 0.8830 0.121 Uiso calc PR 0.54(2) A 1
    H H10B 0.3863 0.5534 0.8694 0.121 Uiso calc PR 0.54(2) A 1
    O O1' 0.352(4) 0.5616(10) 0.6669(13) 0.080(4) Uani d PD 0.46(2) A 2
    C C9' 0.255(3) 0.5600(6) 0.7816(13) 0.059(4) Uani d PD 0.46(2) A 2
    H H9C 0.0815 0.5851 0.7771 0.071 Uiso calc PR 0.46(2) A 2
    H H9D 0.3849 0.5819 0.8458 0.071 Uiso calc PR 0.46(2) A 2
    C C10' 0.2133(14) 0.4813(7) 0.8148(17) 0.070(4) Uani d PD 0.46(2) A 2
    H H10C 0.0970 0.4576 0.7474 0.085 Uiso calc PR 0.46(2) A 2
    H H10D 0.1318 0.4767 0.8930 0.085 Uiso calc PR 0.46(2) A 2
loop_
    _atom_site_aniso_label
    _atom_site_aniso_U_11
    _atom_site_aniso_U_22
    _atom_site_aniso_U_33
    _atom_site_aniso_U_12
    _atom_site_aniso_U_13
    _atom_site_aniso_U_23
    Cl1 0.0865(10) 0.0857(9) 0.1351(14) 0.0058(7) 0.0306(8) 0.0097(8)
    N1 0.114(4) 0.077(3) 0.121(4) -0.011(3) 0.024(3) 0.005(3)
    N2 0.091(3) 0.088(3) 0.090(3) 0.007(2) 0.041(2) 0.009(2)
    C1 0.074(3) 0.070(3) 0.084(3) -0.001(2) 0.012(2) -0.008(3)
    C2 0.075(3) 0.058(2) 0.076(3) 0.001(2) 0.021(2) 0.001(2)
    C3 0.064(2) 0.061(2) 0.074(3) 0.0028(19) 0.008(2) 0.003(2)
    C4 0.060(2) 0.062(2) 0.066(3) 0.0064(19) 0.0145(19) 0.003(2)
    C5 0.073(3) 0.059(2) 0.083(3) 0.008(2) 0.023(2) 0.006(2)
    C6 0.079(3) 0.068(3) 0.086(3) 0.008(2) 0.027(2) 0.017(2)
    C7 0.072(3) 0.091(3) 0.066(3) 0.019(2) 0.019(2) 0.002(2)
    C8 0.070(3) 0.070(3) 0.076(3) 0.009(2) 0.010(2) -0.002(2)
    O1 0.115(8) 0.067(6) 0.083(9) 0.010(5) 0.062(7) 0.012(6)
    C9 0.088(9) 0.096(9) 0.120(13) 0.007(7) 0.053(9) 0.033(8)
    C10 0.073(8) 0.141(15) 0.089(8) 0.017(10) 0.015(7) 0.041(10)
    O1' 0.125(8) 0.056(5) 0.066(8) -0.004(5) 0.041(8) -0.004(6)
    C9' 0.046(6) 0.063(7) 0.071(8) -0.009(5) 0.017(6) -0.018(5)
    C10' 0.051(6) 0.056(7) 0.109(10) -0.020(5) 0.029(6) 0.009(6)
_geom_special_details
;
All e.s.d.'s (except the e.s.d. in the dihedral angle between two l.s. planes)
are estimated using the full covariance matrix. The cell e.s.d.'s are taken
into account individually in the estimation of e.s.d.'s in distances, angles
and torsion angles; correlations between e.s.d.'s in cell parameters are only
used when they are defined by crystal symmetry. An approximate (isotropic)
treatment of cell e.s.d.'s is used for estimating e.s.d.'s involving l.s.
planes.
;
loop_
    _geom_bond_atom_site_label_1
    _geom_bond_atom_site_label_2
    _geom_bond_site_symmetry_2
    _geom_bond_distance
    _geom_bond_publ_flag
    Cl1 C10' . 1.726(5) ?
    Cl1 C10 . 1.738(5) ?
    N1 C1 . 1.137(6) ?
    N2 C2 . 1.132(5) ?
    C1 C3 . 1.439(6) ?
    C2 C4 . 1.435(6) ?
    C3 C8 . 1.378(6) ?
    C3 C4 . 1.416(5) ?
    C4 C5 . 1.386(6) ?
    C5 C6 . 1.386(6) ?
    C5 H5A . 0.9300 ?
    C6 O1' . 1.344(17) ?
    C6 C7 . 1.382(6) ?
    C6 O1 . 1.452(15) ?
    C7 C8 . 1.381(6) ?
    C7 H7A . 0.9300 ?
    C8 H8A . 0.9300 ?
    O1 C9 . 1.450(16) ?
    C9 C10 . 1.41(3) ?
    C9 H9A . 0.9700 ?
    C9 H9B . 0.9700 ?
    C10 H10A . 0.9700 ?
    C10 H10B . 0.9700 ?
    O1' C9' . 1.366(5) ?
    C9' C10' . 1.556(19) ?
    C9' H9C . 0.9700 ?
    C9' H9D . 0.9700 ?
    C10' H10C . 0.9700 ?
    C10' H10D . 0.9700 ?
loop_
    _geom_angle_atom_site_label_1
    _geom_angle_atom_site_label_2
    _geom_angle_atom_site_label_3
    _geom_angle_site_symmetry_1
    _geom_angle_site_symmetry_3
    _geom_angle
    _geom_angle_publ_flag
    N1 C1 C3 . . 177.5(5) ?
    N2 C2 C4 . . 178.3(5) ?
    C8 C3 C4 . . 119.5(4) ?
    C8 C3 C1 . . 121.6(4) ?
    C4 C3 C1 . . 118.9(4) ?
    C5 C4 C3 . . 119.8(4) ?
    C5 C4 C2 . . 121.0(4) ?
    C3 C4 C2 . . 119.2(4) ?
    C4 C5 C6 . . 119.1(4) ?
    C4 C5 H5A . . 120.4 ?
    C6 C5 H5A . . 120.4 ?
    O1' C6 C7 . . 115.4(7) ?
    O1' C6 C5 . . 121.8(8) ?
    C7 C6 C5 . . 121.5(4) ?
    C7 C6 O1 . . 128.9(7) ?
    C5 C6 O1 . . 108.7(7) ?
    C8 C7 C6 . . 119.2(4) ?
    C8 C7 H7A . . 120.4 ?
    C6 C7 H7A . . 120.4 ?
    C3 C8 C7 . . 120.9(4) ?
    C3 C8 H8A . . 119.6 ?
    C7 C8 H8A . . 119.6 ?
    C6 O1 C9 . . 117.8(11) ?
    C10 C9 O1 . . 111.8(13) ?
    C10 C9 H9A . . 109.3 ?
    O1 C9 H9A . . 109.3 ?
    C10 C9 H9B . . 109.3 ?
    O1 C9 H9B . . 109.3 ?
    H9A C9 H9B . . 107.9 ?
    C9 C10 Cl1 . . 126.4(13) ?
    C9 C10 H10A . . 105.7 ?
    Cl1 C10 H10A . . 105.7 ?
    C9 C10 H10B . . 105.7 ?
    Cl1 C10 H10B . . 105.7 ?
    H10A C10 H10B . . 106.2 ?
    C6 O1' C9' . . 125.9(13) ?
    O1' C9' C10' . . 107.1(12) ?
    O1' C9' H9C . . 110.3 ?
    C10' C9' H9C . . 110.3 ?
    O1' C9' H9D . . 110.3 ?
    C10' C9' H9D . . 110.3 ?
    H9C C9' H9D . . 108.5 ?
    C9' C10' Cl1 . . 103.4(9) ?
    C9' C10' H10C . . 111.1 ?
    Cl1 C10' H10C . . 111.1 ?
    C9' C10' H10D . . 111.1 ?
    Cl1 C10' H10D . . 111.1 ?
    H10C C10' H10D . . 109.0 ?
data_huangx-4
_journal_data_validation_number     ?
_journal_date_recd_electronic     2008-08-02
_journal_date_accepted     2008-08-23
_journal_name_full     'Acta Crystallographica, Section E'
_journal_year     2008
_journal_volume     64
_journal_issue     12
_journal_page_first     o2337
_journal_page_last     o2337
_journal_paper_category     QO
_journal_coeditor_code     SJ2530
_publ_contact_author_name     'Shuifang Zhu'
_publ_contact_author_address
;
Institute of Animal and Plant Quarantine,
Chinese Academy of Inspection and Quarantine
Beijing, 100029, People's Republic of China
;
_publ_contact_author_email     zhushf@netchina.com.cn
_publ_contact_author_fax     '+86-10-64912743'
_publ_contact_author_phone     '+86-10-64912744'
_publ_section_title
;
4-(2-Chloroethoxy)phthalonitrile
;
_publ_section_title_footnote     .
loop_
    _publ_author_name
    _publ_author_footnote
    _publ_author_address
    'Xin Huang' .
;Institute of Animal and Plant Quarantine,
 Chinese Academy of Inspection and Quarantine
 Beijing, 100029, People's Republic of China
;
    'Mingfu Li' .
; Institute of Animal and Plant Quarantine,
  Chinese Academy of Inspection and Quarantine
  Beijing, 100029, People's Republic of China
;
    'Xiangmei Lin' .
; Institute of Animal and Plant Quarantine,
  Chinese Academy of Inspection and Quarantine
  Beijing, 100029, People's Republic of China
;
    'Hongjun Chen' .
; Institute of Animal and Plant Quarantine,
  Chinese Academy of Inspection and Quarantine
  Beijing, 100029, People's Republic of China
;
    'Shuifang Zhu' .
; Institute of Animal and Plant Quarantine,
  Chinese Academy of Inspection and Quarantine
  Beijing, 100029, People's Republic of China
;
_publ_section_synopsis     .
