# Supplementary material for: 4-(2-Chloro­ethoxy)phthalonitrile
Source: Acta Crystallogr Sect E Struct Rep Online. 2008 Nov 13;64(Pt 12):o2337. doi: 10.1107/S1600536808027141 (PMC2960126; doi:10.1107/S1600536808027141)
Supplement: Supplementary file 2 [file e-64-o2337-Isup2.hkl]

# 
# h,k,l, Fc-squared, Fo-squared, sigma(Fo-squared) and status flag 
# 
data_I
_shelx_title ' huangx-4 in P2(1)/c' 
_shelx_refln_list_code          4 
_shelx_F_calc_maximum      144.13 
_exptl_crystal_F_000       424.00 
_reflns_d_resolution_high  0.8377 
 
loop_ 
 _symmetry_equiv_pos_as_xyz 
 'x, y, z' 
 '-x, y+1/2, -z+1/2' 
 '-x, -y, -z' 
 'x, -y-1/2, z-1/2' 
 
_cell_length_a     4.9021 
_cell_length_b    19.0141 
_cell_length_c    10.6402 
_cell_angle_alpha  90.000 
_cell_angle_beta   97.123 
_cell_angle_gamma  90.000 
 
_shelx_F_squared_multiplier     1.000 
 
loop_ 
 _refln_index_h 
 _refln_index_k 
 _refln_index_l 
 _refln_F_squared_calc 
 _refln_F_squared_meas 
 _refln_F_squared_sigma 
 _refln_observed_status 
   1   0   0     7361.65     6347.35     54.51 o 
   2   0   0      178.51      175.45      8.15 o 
   3   0   0        5.95       -0.50      1.75 o 
   4   0   0        1.95        1.25      2.08 o 
   5   0   0        5.31        6.32      2.16 o 
   1   1   0      897.05      829.94     18.34 o 
   2   1   0      452.29      458.58     18.42 o 
   3   1   0      180.74      178.03      7.32 o 
   4   1   0       31.39       26.91      3.37 o 
   5   1   0       15.65       18.11      5.03 o 
   0   2   0        1.31        1.91      0.25 o 
   1   2   0      895.72      876.12     73.76 o 
   2   2   0       28.03       21.45      1.75 o 
   3   2   0      164.57      166.30      7.73 o 
   4   2   0       27.46       19.46      3.99 o 
   5   2   0        0.56        0.33      1.83 o 
   1   3   0     2439.67     2389.28     91.88 o 
   2   3   0      674.41      678.68     23.28 o 
   3   3   0        7.14        1.16      2.08 o 
   4   3   0        2.63        1.08      2.16 o 
   5   3   0        6.77        3.82      3.16 o 
   0   4   0      147.49      128.14      5.32 o 
   1   4   0      521.73      557.72     42.62 o 
   2   4   0       23.03       30.77      2.16 o 
   3   4   0        5.94        8.48      2.00 o 
   4   4   0       39.33       40.16      3.41 o 
   5   4   0        3.92        2.83      2.58 o 
   1   5   0     2614.93     2684.84     41.98 o 
   2   5   0       20.93       20.12      1.91 o 
   3   5   0      110.91       96.71      4.57 o 
   4   5   0       69.42       73.09      4.57 o 
   5   5   0       37.65       47.31      4.16 o 
   0   6   0      223.68      263.09     10.98 o 
   1   6   0     4562.95     4709.90     59.41 o 
   2   6   0      464.94      430.81     18.79 o 
   3   6   0       31.20       21.20      2.49 o 
   4   6   0        1.42        1.66      1.83 o 
   5   6   0        1.60        3.58      2.49 o 
   1   7   0      229.50      288.96      8.38 o 
   2   7   0      712.80      761.25     28.52 o 
   3   7   0      199.56      180.27      6.98 o 
   4   7   0        0.11        2.08      1.75 o 
   5   7   0        3.24        3.99      2.08 o 
   0   8   0     2870.04     3294.22     74.09 o 
   1   8   0        3.57       10.84      1.62 o 
   2   8   0        4.28        7.73      2.25 o 
   3   8   0        1.94        2.25      2.33 o 
   4   8   0       46.99       47.65      3.82 o 
   5   8   0       14.88       18.88      4.41 o 
   1   9   0        4.55        4.05      1.37 o 
   2   9   0        0.47       -1.16      2.00 o 
   3   9   0       12.73       15.55      2.99 o 
   4   9   0        8.27        4.32      3.16 o 
   5   9   0       16.95       23.12      4.49 o 
   0  10   0     1552.83     1644.99     59.95 o 
   1  10   0      718.70      726.48     38.29 o 
   2  10   0      224.65      239.23     11.72 o 
   3  10   0       57.58       59.70      4.07 o 
   4  10   0        2.66        0.67      1.83 o 
   5  10   0       10.27        5.07      3.33 o 
   1  11   0       44.04       39.98      1.96 o 
   2  11   0       20.04       19.71      2.99 o 
   3  11   0        6.54        1.33      2.49 o 
   4  11   0       24.49       27.36      3.08 o 
   5  11   0       17.26       12.72      4.49 o 
   0  12   0       61.96       76.17      3.74 o 
   1  12   0      272.40      290.49      9.76 o 
   2  12   0       25.59       28.85      2.99 o 
   3  12   0       43.48       46.56      4.07 o 
   4  12   0        0.32       -0.50      1.75 o 
   1  13   0      240.08      216.12      8.11 o 
   2  13   0       98.46       92.55      6.24 o 
   3  13   0        1.94        2.25      2.16 o 
   4  13   0        3.20        0.58      2.16 o 
   0  14   0      572.15      555.45     24.36 o 
   1  14   0       38.72       43.78      3.04 o 
   2  14   0       10.18        9.23      2.83 o 
   3  14   0       16.32       17.71      3.33 o 
   4  14   0        1.44        3.16      2.33 o 
   1  15   0       19.22       23.10      2.15 o 
   2  15   0        7.22        8.32      2.91 o 
   3  15   0       28.08       27.02      3.49 o 
   4  15   0       21.60       27.27      3.41 o 
   0  16   0      731.82      685.83     29.85 o 
   1  16   0      170.37      181.89      6.31 o 
   2  16   0        4.58       12.14      2.66 o 
   3  16   0        1.08        0.25      1.75 o 
   4  16   0        0.48       -0.50      1.83 o 
   1  17   0       53.93       52.88      2.85 o 
   2  17   0        0.31        2.74      2.41 o 
   3  17   0        1.22        3.82      2.33 o 
   0  18   0       42.33       38.67      3.91 o 
   1  18   0       51.72       54.35      7.28 o 
   2  18   0       21.49       28.52      3.58 o 
   3  18   0        0.02        0.67      2.25 o 
   1  19   0        2.52        3.70      1.71 o 
   2  19   0        0.42        0.08      2.41 o 
   3  19   0        1.57       -0.42      1.91 o 
   0  20   0        6.60        4.32      2.25 o 
   1  20   0       24.14       18.46      2.58 o 
   2  20   0        3.79        4.49      2.74 o 
   1  21   0        2.90        0.26      1.64 o 
   2  21   0        0.55        0.00      2.58 o 
   0  22   0        2.54       -0.75      1.50 o 
   1  22   0        5.54        5.67      2.02 o 
  -5   1   1       11.30       17.53      2.91 o 
  -4   1   1        4.47       -0.48      1.66 o 
  -3   1   1        3.00        1.67      1.46 o 
  -2   1   1        8.11        5.01      0.91 o 
  -1   1   1     1627.87     1265.56     22.23 o 
   0   1   1      127.28      108.35     15.58 o 
   1   1   1     2668.22     2650.58     60.77 o 
   2   1   1       73.09       83.29      3.37 o 
   3   1   1      801.56      771.48     30.85 o 
   4   1   1      154.18      150.77      5.70 o 
   5   1   1       11.91       17.10      2.94 o 
  -5   2   1        8.38       17.79      3.66 o 
  -4   2   1       29.95       29.52      3.08 o 
  -3   2   1      199.07      160.15      9.65 o 
  -2   2   1     2241.32     1929.78     56.46 o 
  -1   2   1      500.52      456.15     31.85 o 
   0   2   1       13.22       15.93      1.83 o 
   1   2   1        0.11        2.07      2.00 o 
   2   2   1      153.47      161.06      6.74 o 
   3   2   1       18.89       23.62      2.66 o 
   4   2   1       24.13       25.94      3.91 o 
   5   2   1        0.32        1.16      1.75 o 
  -5   3   1        1.37        0.00      1.91 o 
  -4   3   1       52.67       60.87      4.82 o 
  -3   3   1      370.21      339.51     16.05 o 
  -2   3   1       38.25       53.72      2.66 o 
  -1   3   1     2063.32     1873.12     36.79 o 
   0   3   1     2980.63     3188.70     47.23 o 
   1   3   1      510.02      563.11     48.93 o 
   2   3   1     1142.85     1086.13     46.23 o 
   3   3   1       16.55       19.71      2.83 o 
   4   3   1       10.51       11.06      2.83 o 
   5   3   1        2.25        1.75      2.49 o 
  -5   4   1        3.04        2.41      2.25 o 
  -4   4   1      137.05      132.46      6.24 o 
  -3   4   1      539.22      461.82     21.20 o 
  -2   4   1      487.58      427.82     16.88 o 
  -1   4   1     4319.30     3900.27     73.21 o 
   0   4   1       29.00       40.58      4.28 o 
   1   4   1     3031.95     3404.92    168.96 o 
   2   4   1      198.16      215.86      9.06 o 
   3   4   1       44.26       47.40      3.08 o 
   4   4   1       28.06       33.01      3.49 o 
   5   4   1       13.82       12.31      3.24 o 
  -5   5   1       39.48       34.92      5.16 o 
  -4   5   1        2.25       -1.50      1.91 o 
  -3   5   1        0.08       -1.50      2.00 o 
  -2   5   1       13.90       24.45      2.00 o 
  -1   5   1     1268.33     1173.14     58.29 o 
   0   5   1       32.90       34.04      4.95 o 
   1   5   1       20.90       22.37      1.12 o 
   2   5   1        5.33        0.67      2.08 o 
   3   5   1       36.42       36.67      2.99 o 
   4   5   1        1.33        1.00      2.25 o 
   5   5   1        5.42        5.82      3.08 o 
  -5   6   1        0.42        2.25      2.33 o 
  -4   6   1       36.94       41.74      3.49 o 
  -3   6   1      513.45      437.63     19.79 o 
  -2   6   1      867.95      763.83     28.35 o 
  -1   6   1      254.88      243.99      6.48 o 
   0   6   1      762.47      737.56     22.51 o 
   1   6   1      378.77      402.77     11.67 o 
   2   6   1      947.93      994.58     48.64 o 
   3   6   1       18.92       15.88      3.16 o 
   4   6   1        1.71       -0.17      2.00 o 
   5   6   1        1.32       -0.25      2.08 o 
  -5   7   1        9.45       13.47      4.41 o 
  -4   7   1        2.27        4.74      2.58 o 
  -3   7   1        3.03        2.58      2.33 o 
  -2   7   1       36.64       47.06      2.91 o 
  -1   7   1      509.78      563.13     15.26 o 
   0   7   1       14.48       16.71      1.05 o 
   1   7   1      164.00      164.69      5.03 o 
   2   7   1      178.08      159.40      7.82 o 
   3   7   1       58.29       68.27      4.41 o 
   4   7   1       56.71       65.77      4.91 o 
   5   7   1        1.07        1.66      2.25 o 
  -5   8   1        0.56        1.50      1.83 o 
  -4   8   1       14.30       16.80      2.74 o 
  -3   8   1       14.99       11.64      2.41 o 
  -2   8   1      362.48      387.15     17.46 o 
  -1   8   1       10.86       11.66      3.95 o 
   0   8   1      268.77      308.10      9.17 o 
   1   8   1      161.44      169.22      7.23 o 
   2   8   1       64.37       89.72      3.74 o 
   3   8   1       20.25       22.28      2.91 o 
   4   8   1        1.58        4.91      2.41 o 
   5   8   1        8.51        7.82      2.58 o 
  -5   9   1       56.21       80.57      6.15 o 
  -4   9   1       79.67       82.57      4.99 o 
  -3   9   1        4.00        3.99      2.83 o 
  -2   9   1      224.48      261.26     11.47 o 
  -1   9   1     1079.04     1096.24     58.79 o 
   0   9   1       75.37       72.58      2.45 o 
   1   9   1      277.35      279.52      8.49 o 
   2   9   1      449.95      497.25     21.37 o 
   3   9   1      258.11      253.86     10.64 o 
   4   9   1       39.87       37.50      3.91 o 
   5   9   1        0.69        3.49      2.16 o 
  -5  10   1       11.82        3.91      4.07 o 
  -4  10   1        0.04        0.50      1.83 o 
  -3  10   1        4.49        8.40      2.16 o 
  -2  10   1       32.16       25.94      2.58 o 
  -1  10   1        9.56        7.72      1.66 o 
   0  10   1      170.27      172.13      5.34 o 
   1  10   1       82.79       74.91      2.38 o 
   2  10   1      413.81      420.50     17.71 o 
   3  10   1       10.49       16.63      2.66 o 
   4  10   1        0.41        0.25      1.58 o 
   5  10   1        0.01       -2.00      2.00 o 
  -5  11   1        6.71        1.83      2.41 o 
  -4  11   1       16.24       23.78      3.41 o 
  -3  11   1        9.66        9.23      2.83 o 
  -2  11   1        0.59        0.17      2.08 o 
  -1  11   1       72.08       77.96      4.57 o 
   0  11   1      213.41      223.84      8.56 o 
   1  11   1        2.22        1.87      2.33 o 
   2  11   1      128.65      135.20      7.32 o 
   3  11   1       52.82       56.46      4.16 o 
   4  11   1        6.82        5.49      3.58 o 
   5  11   1        4.15       12.56      2.91 o 
  -4  12   1        5.63        3.49      2.58 o 
  -3  12   1        5.63        2.91      3.82 o 
  -2  12   1      167.98      183.77      9.06 o 
  -1  12   1      199.00      222.27     25.19 o 
   0  12   1       14.58       13.46      3.28 o 
   1  12   1      366.15      412.20     13.29 o 
   2  12   1       13.82        9.23      2.58 o 
   3  12   1       11.05        4.16      2.91 o 
   4  12   1        5.55        7.40      2.74 o 
  -4  13   1        2.25        1.33      2.08 o 
  -3  13   1        0.51        1.41      2.33 o 
  -2  13   1        9.45        9.90      2.99 o 
  -1  13   1       21.35       23.72      3.45 o 
   0  13   1       50.84       46.22      2.23 o 
   1  13   1        0.01       -0.78      1.34 o 
   2  13   1        0.04        0.58      3.08 o 
   3  13   1        2.37        2.00      2.49 o 
   4  13   1       17.43       15.05      3.16 o 
  -4  14   1       15.33       10.31      2.91 o 
  -3  14   1       70.51       79.91      4.82 o 
  -2  14   1      114.41      112.50      7.98 o 
  -1  14   1        7.85        6.52      1.61 o 
   0  14   1        5.52        3.45      4.32 o 
   1  14   1      152.78      165.96     10.48 o 
   2  14   1      110.78      108.01      6.98 o 
   3  14   1        0.24        0.00      1.66 o 
   4  14   1        0.95        0.91      2.25 o 
  -4  15   1        0.00       -0.08      1.41 o 
  -3  15   1        0.00        0.75      1.75 o 
  -2  15   1        0.50        0.75      2.25 o 
  -1  15   1        0.00        1.81      1.43 o 
   0  15   1      108.52      113.55      5.53 o 
   1  15   1        0.52       -1.24      2.08 o 
   2  15   1       17.05       15.47      3.08 o 
   3  15   1        3.57        4.57      3.08 o 
   4  15   1        0.60       -1.66      1.75 o 
  -4  16   1        2.07        0.42      2.16 o 
  -3  16   1       14.84       14.97      3.33 o 
  -2  16   1       47.36       44.40      4.07 o 
  -1  16   1       69.18       62.90      4.24 o 
   0  16   1       29.47       29.36      2.28 o 
   1  16   1       44.70       44.91      2.72 o 
   2  16   1       38.15       34.67      5.07 o 
   3  16   1        0.00       -0.50      1.58 o 
   4  16   1        0.05       -1.00      1.75 o 
  -3  17   1        5.40        3.41      2.83 o 
  -2  17   1        9.17       13.55      3.49 o 
  -1  17   1        7.92        6.64      2.62 o 
   0  17   1      228.75      229.23      6.43 o 
   1  17   1       30.22       24.14      2.87 o 
   2  17   1        2.61        6.74      3.16 o 
   3  17   1       13.67       18.96      2.83 o 
  -3  18   1        0.00        0.17      2.00 o 
  -2  18   1        4.08        3.24      2.33 o 
  -1  18   1       21.46       14.69      2.51 o 
   0  18   1        2.02        1.53      1.53 o 
   1  18   1      129.34      123.13      4.70 o 
   2  18   1        0.01       -0.17      3.24 o 
   3  18   1        1.77        2.41      2.16 o 
  -3  19   1        7.02        7.57      2.91 o 
  -2  19   1        0.92        1.00      2.66 o 
  -1  19   1        2.25        1.96      1.49 o 
   0  19   1       35.30       30.07      2.56 o 
   1  19   1       14.56       17.84      2.25 o 
   2  19   1       14.74       20.70      3.49 o 
   3  19   1        4.66        3.16      2.74 o 
  -2  20   1        0.20       -0.08      2.41 o 
  -1  20   1        2.20        3.19      2.58 o 
   0  20   1        0.26        1.74      1.79 o 
   1  20   1        0.85        4.00      1.67 o 
   2  20   1        3.18        4.74      2.74 o 
  -2  21   1        0.16        0.58      2.99 o 
  -1  21   1        0.04       -0.04      1.65 o 
   0  21   1       12.44       14.03      2.23 o 
   1  21   1        5.79        6.20      2.08 o 
   2  21   1        2.13        6.15      3.99 o 
  -1  22   1        0.13        0.63      1.49 o 
   0  22   1        0.08        1.38      1.55 o 
   1  22   1       12.20       14.04      2.82 o 
  -5   0   2       19.00       15.97      3.41 o 
  -4   0   2      289.50      294.44     10.81 o 
  -3   0   2     1190.48     1084.21     55.21 o 
  -2   0   2     3640.14     3064.64     72.34 o 
  -1   0   2     2191.88     1721.04     37.50 o 
   0   0   2       13.64        9.01      0.67 o 
   1   0   2     3451.00     3612.78    120.20 o 
   2   0   2        3.32        6.82      1.58 o 
   3   0   2      196.38      204.64      9.65 o 
   4   0   2        7.71       10.64      2.74 o 
   5   0   2        3.90        6.82      2.74 o 
  -5   1   2        7.30        5.04      2.13 o 
  -4   1   2       14.59       10.73      2.26 o 
  -3   1   2       14.22       10.88      3.99 o 
  -2   1   2        0.97        0.96      0.82 o 
  -1   1   2       77.62       58.94      1.68 o 
   0   1   2     1107.97      804.31     91.88 o 
   1   1   2    20774.52    19313.35    658.48 o 
   2   1   2      532.85      553.39     14.72 o 
   3   1   2       14.88       21.25      2.62 o 
   4   1   2        3.81        0.67      1.96 o 
   5   1   2        0.86       -1.12      1.29 o 
  -5   2   2       13.22       12.56      2.99 o 
  -4   2   2       43.21       33.01      3.41 o 
  -3   2   2      198.84      163.48      8.65 o 
  -2   2   2        0.31       -0.75      1.75 o 
  -1   2   2      305.49      235.09      6.95 o 
   0   2   2     6218.06     6160.46     71.01 o 
   1   2   2      973.03      922.60     42.66 o 
   2   2   2      596.12      639.94     24.78 o 
   3   2   2       14.25       10.73      2.41 o 
   4   2   2        0.27       -1.50      1.50 o 
   5   2   2        0.21       -0.33      2.00 o 
  -5   3   2        9.54        9.90      3.08 o 
  -4   3   2       25.15       36.59      3.49 o 
  -3   3   2       47.30       48.39      3.24 o 
  -2   3   2       92.28       81.24      3.24 o 
  -1   3   2      294.11      288.74      7.78 o 
   1   3   2      493.08      481.94     40.12 o 
   2   3   2      108.43      118.41      4.99 o 
   3   3   2      127.72      149.01      9.23 o 
   4   3   2       37.63       39.75      4.32 o 
   5   3   2        3.64        1.75      2.91 o 
  -5   4   2        2.13        5.57      2.41 o 
  -4   4   2        1.83       -1.41      1.83 o 
  -3   4   2      116.74      105.60      5.57 o 
  -2   4   2       39.95       53.05      2.91 o 
  -1   4   2      232.52      210.81      6.41 o 
   0   4   2     1109.16     1070.34     60.49 o 
   1   4   2      469.54      420.59     42.62 o 
   2   4   2        5.10        4.66      1.75 o 
   3   4   2       15.98        9.65      3.82 o 
   4   4   2        8.04        8.81      2.41 o 
   5   4   2        5.72        4.16      2.83 o 
  -5   5   2        8.19        6.90      2.41 o 
  -4   5   2        0.02       -0.17      2.25 o 
  -3   5   2       51.45       47.90      3.41 o 
  -2   5   2       14.56       10.14      1.75 o 
  -1   5   2      563.11      556.55     14.14 o 
   0   5   2     7796.44     7456.34    175.08 o 
   1   5   2      384.37      383.98     22.74 o 
   2   5   2     1190.48     1241.29     54.30 o 
   4   5   2       32.56       40.16      3.49 o 
   5   5   2        7.23        3.16      2.99 o 
  -5   6   2       57.16       68.60      5.24 o 
  -4   6   2      115.44      111.42      5.57 o 
  -3   6   2      123.84      105.10      5.07 o 
  -2   6   2        4.92        1.16      1.33 o 
  -1   6   2        9.59       22.00      1.32 o 
   0   6   2        3.68        2.69      2.00 o 
   1   6   2       22.76       26.75      4.45 o 
   2   6   2      205.55      216.94      9.90 o 
   3   6   2       37.63       23.53      3.33 o 
   4   6   2        0.02       -1.00      1.83 o 
   5   6   2        1.75       -0.08      2.00 o 
  -5   7   2       30.99       31.35      5.07 o 
  -4   7   2        7.08        1.08      2.41 o 
  -3   7   2       11.67       10.98      2.33 o 
  -2   7   2        0.02        0.25      1.33 o 
  -1   7   2        1.05        0.39      1.00 o 
   0   7   2       41.20       59.77      2.20 o 
   1   7   2     1290.14     1539.30     38.57 o 
   2   7   2       68.46       92.05      3.91 o 
   3   7   2        1.53       -0.67      1.66 o 
   4   7   2        0.12       -0.08      1.83 o 
   5   7   2        2.78        1.16      2.66 o 
  -5   8   2        7.04        3.66      3.74 o 
  -4   8   2       37.80       31.43      3.49 o 
  -3   8   2        5.57        6.82      1.91 o 
  -2   8   2     1296.59     1341.82     58.87 o 
  -1   8   2     2046.10     2240.73    154.83 o 
   0   8   2     1553.04     1761.85    177.36 o 
   1   8   2       59.99       73.67      2.17 o 
   2   8   2       50.42       67.44      3.66 o 
   3   8   2        5.02       11.64      3.41 o 
   4   8   2       11.40       10.23      3.33 o 
   5   8   2        0.04       -0.33      1.50 o 
  -5   9   2       18.63       18.71      3.82 o 
  -4   9   2        6.07        2.08      2.74 o 
  -3   9   2       12.46        8.40      2.58 o 
  -2   9   2       65.91       84.65      4.57 o 
  -1   9   2      132.99      167.57      8.11 o 
   0   9   2      544.31      539.54     14.82 o 
   1   9   2        0.01        0.25      1.62 o 
   2   9   2       83.49       93.71      4.07 o 
   3   9   2      129.92      124.56      5.57 o 
   4   9   2        6.50        4.49      2.74 o 
   5   9   2        5.41        2.41      2.58 o 
  -5  10   2       10.60       15.13      3.58 o 
  -4  10   2      105.57      104.77      5.40 o 
  -3  10   2      161.56      172.71      8.90 o 
  -2  10   2       68.83       64.28      3.66 o 
  -1  10   2      733.24      657.96     36.09 o 
   0  10   2      142.49      153.87      4.70 o 
   1  10   2        2.73        0.26      1.12 o 
   2  10   2        0.72        1.66      1.66 o 
   3  10   2        0.22       -0.91      1.58 o 
   4  10   2        0.13        0.67      1.66 o 
   5  10   2        6.15       11.06      3.41 o 
  -5  11   2        6.62        3.66      2.41 o 
  -4  11   2       18.23       15.47      3.08 o 
  -3  11   2        0.00        1.08      1.91 o 
  -2  11   2        3.91       -0.33      2.66 o 
  -1  11   2       57.65       53.06      8.11 o 
   0  11   2       33.83       32.53      3.49 o 
   1  11   2      357.86      352.28     10.75 o 
   2  11   2       30.87       31.93      2.83 o 
   3  11   2        1.14       -1.75      1.75 o 
   4  11   2        1.21        0.42      2.16 o 
  -4  12   2       14.49       17.79      3.08 o 
  -3  12   2       20.56       16.13      3.99 o 
  -2  12   2       61.42       49.23      3.74 o 
  -1  12   2      169.12      163.21      5.10 o 
   0  12   2       14.06       16.20      1.67 o 
   1  12   2        1.16        2.74      1.23 o 
   2  12   2       35.63       34.51      3.16 o 
   3  12   2       10.44        6.82      3.33 o 
   4  12   2        9.49       11.56      3.16 o 
  -4  13   2       28.08       19.62      3.74 o 
  -3  13   2        0.72        0.17      1.83 o 
  -2  13   2       91.18       80.08      5.16 o 
  -1  13   2       31.72       30.00      2.11 o 
   0  13   2      266.46      303.72      9.53 o 
   1  13   2       25.23       23.87      3.33 o 
   2  13   2       16.92       22.04      2.99 o 
   3  13   2        2.37        0.50      1.83 o 
   4  13   2       20.66       22.62      3.91 o 
  -4  14   2        0.03        1.50      2.00 o 
  -3  14   2       27.22       16.13      2.99 o 
  -2  14   2       39.34       30.77      4.32 o 
  -1  14   2       33.51       33.78      3.99 o 
   0  14   2       26.51       23.49      2.12 o 
   1  14   2      189.20      181.64      8.27 o 
   2  14   2        6.84        9.81      2.83 o 
   3  14   2        0.83       -0.33      1.58 o 
   4  14   2        1.70        3.24      2.83 o 
  -4  15   2        0.41        2.91      2.25 o 
  -3  15   2        0.05       -0.17      2.00 o 
  -2  15   2        0.45       -0.50      2.66 o 
  -1  15   2       73.61       86.88      3.53 o 
   0  15   2      260.44      307.27     10.07 o 
   1  15   2      828.89      836.30     23.66 o 
   2  15   2      165.09      186.76      7.40 o 
   3  15   2        4.91        0.75      2.66 o 
   4  15   2        0.01       -1.41      1.83 o 
  -4  16   2        5.48       11.14      3.91 o 
  -3  16   2       22.10       22.78      3.41 o 
  -2  16   2       94.37      116.16      6.24 o 
  -1  16   2       18.81       26.14      3.99 o 
   0  16   2        2.98        2.93      1.57 o 
   1  16   2       29.96       35.36      2.66 o 
   2  16   2        0.19        1.83      1.83 o 
   3  16   2        0.42       -0.08      1.83 o 
  -3  17   2        2.34       -0.42      2.00 o 
  -2  17   2        2.09        2.91      2.58 o 
  -1  17   2       16.44       17.18      2.37 o 
   0  17   2        5.55        4.71      1.62 o 
   1  17   2       15.60       13.59      2.17 o 
   2  17   2        0.29        1.16      1.83 o 
   3  17   2        4.14        1.58      2.16 o 
  -3  18   2        8.70        8.48      3.91 o 
  -2  18   2       11.91       16.55      3.16 o 
  -1  18   2       18.84       23.80      2.29 o 
   0  18   2       36.52       36.84      2.76 o 
   1  18   2        4.13        1.33      2.16 o 
   2  18   2       15.44       12.81      3.33 o 
   3  18   2        0.26        0.67      2.33 o 
  -3  19   2        0.16        0.83      2.08 o 
  -2  19   2       14.26        8.56      3.66 o 
  -1  19   2        2.80        2.59      1.79 o 
   0  19   2        0.06        0.09      1.58 o 
   1  19   2        0.25        3.65      1.64 o 
   2  19   2        2.05        5.57      2.58 o 
  -2  20   2        6.87        7.40      2.91 o 
  -1  20   2       14.97       24.24      2.38 o 
   0  20   2        0.46        0.58      1.47 o 
   1  20   2        8.33        0.91      1.67 o 
   2  20   2        0.00        3.41      2.66 o 
  -2  21   2        0.09       -1.91      1.91 o 
  -1  21   2        0.78        1.83      3.08 o 
   0  21   2       28.66       23.91      2.70 o 
   1  21   2        1.83        3.89      2.38 o 
  -1  22   2       15.65       13.28      2.96 o 
   0  22   2        1.80       -0.39      1.58 o 
  -5   1   3        0.52       -0.05      1.75 o 
  -4   1   3      120.94      119.91      3.91 o 
  -3   1   3       96.31       86.81      3.82 o 
  -2   1   3        3.47       -0.35      1.20 o 
  -1   1   3     2846.31     2361.41     32.37 o 
   0   1   3      724.45      607.39     19.30 o 
   1   1   3     1960.45     2066.33     56.92 o 
   2   1   3      448.57      461.55     13.26 o 
   3   1   3      110.30      131.83      4.55 o 
   4   1   3       18.30       14.98      2.95 o 
   5   1   3        0.22        0.89      1.70 o 
  -5   2   3        0.33        1.41      2.08 o 
  -4   2   3       53.60       55.05      4.07 o 
  -3   2   3        1.86        1.75      1.58 o 
  -2   2   3      216.49      225.59      8.65 o 
  -1   2   3        7.34        4.67      5.49 o 
   0   2   3      669.07      693.98     30.27 o 
   1   2   3      462.06      507.92     44.82 o 
   2   2   3      609.12      688.00     24.86 o 
   3   2   3        1.76       -2.41      2.41 o 
   4   2   3       34.51       42.24      3.41 o 
   5   2   3       14.98       17.05      4.24 o 
  -5   3   3        0.44       -1.41      1.41 o 
  -4   3   3        2.71        0.83      2.08 o 
  -3   3   3      246.96      246.13     10.73 o 
  -2   3   3      173.95      150.59      6.40 o 
  -1   3   3        1.45        1.67      0.80 o 
   0   3   3     4553.40     4540.00     76.00 o 
   1   3   3       60.02       78.69      7.69 o 
   2   3   3       65.94       -0.75      0.75 o 
   3   3   3       10.36        9.15      3.16 o 
   4   3   3       11.13       -0.75      2.74 o 
   5   3   3        2.05        1.25      2.00 o 
  -5   4   3       47.86       65.61      5.32 o 
  -4   4   3        3.06        0.91      2.49 o 
  -3   4   3      118.07      110.01      6.15 o 
  -2   4   3      308.55      299.18     11.81 o 
  -1   4   3      195.34      217.60      7.29 o 
   0   4   3        0.00        0.12      0.79 o 
   1   4   3       38.78       36.18      3.28 o 
   2   4   3      467.89      530.42     21.12 o 
   3   4   3       78.63       74.00      4.41 o 
   4   4   3        1.75        3.41      2.74 o 
   5   4   3        0.61        1.25      2.16 o 
  -5   5   3        2.52        0.00      2.08 o 
  -4   5   3       46.21       47.81      3.91 o 
  -3   5   3        2.98        2.25      1.75 o 
  -2   5   3       14.44       14.72      2.00 o 
  -1   5   3        6.33        3.04      2.79 o 
   0   5   3      649.03      707.24     31.76 o 
   1   5   3       66.45       70.60      3.74 o 
   2   5   3      250.55      284.55      9.65 o 
   3   5   3        0.07        0.42      1.66 o 
   4   5   3        0.67        3.24      2.08 o 
   5   5   3        2.14       -0.25      2.33 o 
  -5   6   3       39.86       46.65      4.74 o 
  -4   6   3      245.31      260.26     13.14 o 
  -3   6   3       23.23       21.70      2.41 o 
  -2   6   3      123.20       97.70      3.91 o 
  -1   6   3        1.76        1.39      0.94 o 
   0   6   3      237.63      244.87     14.84 o 
   1   6   3        0.34        0.87      1.11 o 
   2   6   3      144.50      158.74      5.65 o 
   3   6   3       84.53       91.80      4.82 o 
   4   6   3       23.15       22.78      3.24 o 
   5   6   3       12.38       14.97      3.41 o 
  -5   7   3        8.25        6.24      3.24 o 
  -4   7   3        4.62        4.74      2.08 o 
  -3   7   3       79.63       72.76      4.16 o 
  -2   7   3      527.74      479.87     20.54 o 
  -1   7   3       30.57       24.96      4.95 o 
   0   7   3       64.99       64.74      6.78 o 
   1   7   3      138.61      141.44      4.20 o 
   2   7   3      152.39      162.56      6.32 o 
   3   7   3       56.83       60.53      4.49 o 
   4   7   3        0.95        1.33      2.25 o 
   5   7   3        0.25        3.41      2.25 o 
  -5   8   3        0.48        1.33      2.00 o 
  -4   8   3       45.04       47.23      4.32 o 
  -3   8   3      105.21       87.39      4.41 o 
  -2   8   3       19.29       16.63      2.16 o 
  -1   8   3       47.91       49.73      5.74 o 
   0   8   3        0.04       -0.84      1.21 o 
   1   8   3       55.63       65.53      3.24 o 
   2   8   3       44.66       47.81      3.33 o 
   3   8   3       60.23       68.85      4.82 o 
   4   8   3        3.85        0.67      1.91 o 
   5   8   3        0.70        4.99      2.33 o 
  -5   9   3       10.39        5.99      3.58 o 
  -4   9   3      169.67      172.12      6.74 o 
  -3   9   3      195.46      198.15      7.48 o 
  -2   9   3      157.41      154.83      6.24 o 
  -1   9   3      285.19      285.22     13.10 o 
   0   9   3       21.26       20.77      2.49 o 
   1   9   3      497.77      575.20     33.72 o 
   2   9   3       93.90       92.88      4.24 o 
   3   9   3       65.61       73.76      5.57 o 
   4   9   3        7.41       11.89      3.82 o 
  -5  10   3        1.67       -0.67      1.91 o 
  -4  10   3       74.50       81.99      5.07 o 
  -3  10   3        6.59        9.98      2.99 o 
  -2  10   3        0.08        0.17      1.83 o 
  -1  10   3       49.87       60.62      9.31 o 
   0  10   3      235.55      286.10      9.58 o 
   1  10   3       12.55       11.21      3.28 o 
   2  10   3       17.36       18.13      2.66 o 
   3  10   3       17.26       20.21      3.16 o 
   4  10   3       15.45       14.05      4.07 o 
  -5  11   3        3.34       -0.42      2.41 o 
  -4  11   3        4.44        8.40      3.08 o 
  -3  11   3       33.22       34.42      3.24 o 
  -2  11   3       45.03       53.63      4.24 o 
  -1  11   3      224.18      239.31     13.72 o 
   0  11   3      346.96      356.10     11.64 o 
   1  11   3        4.17        3.95      1.47 o 
   2  11   3      253.56      296.10     14.30 o 
   3  11   3        0.58        1.33      2.33 o 
   4  11   3        2.73        1.66      2.16 o 
  -4  12   3        2.04        0.17      1.83 o 
  -3  12   3       47.77       64.28      4.24 o 
  -2  12   3        4.65        4.16      3.49 o 
  -1  12   3        8.64        9.08      4.20 o 
   0  12   3       42.61       38.88      8.77 o 
   1  12   3       24.27       21.19      4.41 o 
   2  12   3        1.60        0.25      2.66 o 
   3  12   3        5.97        3.41      2.74 o 
   4  12   3        9.66       15.47      3.82 o 
  -4  13   3        3.26        1.83      2.33 o 
  -3  13   3        0.83        0.25      1.83 o 
  -2  13   3       32.90       30.18      4.32 o 
  -1  13   3       12.06       10.92      3.08 o 
   0  13   3        0.01        0.94      1.40 o 
   1  13   3      124.16      115.90      3.53 o 
   2  13   3       28.05       24.11      3.16 o 
   3  13   3        7.47        4.57      2.66 o 
   4  13   3        0.05       -0.08      1.58 o 
  -4  14   3       12.67       20.29      4.07 o 
  -3  14   3        1.84        0.75      2.00 o 
  -2  14   3        0.01       -0.17      2.16 o 
  -1  14   3       32.98       25.06      5.28 o 
   0  14   3        6.28        3.17      1.80 o 
   1  14   3        0.13        1.93      1.43 o 
   2  14   3        0.70        2.91      2.25 o 
   3  14   3        0.22        0.17      1.66 o 
   4  14   3        7.69        2.99      3.08 o 
  -4  15   3        0.13       -1.00      1.50 o 
  -3  15   3        4.58        4.99      2.83 o 
  -2  15   3       11.54       16.80      3.33 o 
  -1  15   3        0.47       -0.98      1.63 o 
   0  15   3        8.28        7.21      1.83 o 
   1  15   3       17.87       24.14      2.45 o 
   2  15   3       31.97       38.17      3.66 o 
   3  15   3        7.41        3.24      3.08 o 
  -4  16   3       15.70        5.65      3.33 o 
  -3  16   3        0.33        0.50      2.25 o 
  -2  16   3        0.08        0.17      2.08 o 
  -1  16   3        0.04       -1.25      1.37 o 
   0  16   3        0.08       -0.90      1.58 o 
   1  16   3       81.09       84.44      3.46 o 
   2  16   3       16.26       13.30      3.16 o 
   3  16   3        6.99        4.24      2.83 o 
  -3  17   3        0.25        2.16      2.08 o 
  -2  17   3        5.09       14.55      2.91 o 
  -1  17   3        4.34        4.08      1.58 o 
   0  17   3       19.43       19.53      2.41 o 
   1  17   3       80.11       73.30      4.74 o 
   2  17   3        0.83        1.33      2.74 o 
   3  17   3       11.11       15.97      4.74 o 
  -3  18   3        4.64        0.50      2.66 o 
  -2  18   3       10.20       17.38      3.49 o 
  -1  18   3        5.46        1.86      1.79 o 
   0  18   3        0.80        0.46      1.68 o 
   1  18   3       75.48       76.38      3.64 o 
   2  18   3       51.44       44.74      5.07 o 
   3  18   3        3.07        1.41      2.41 o 
  -3  19   3       20.87       23.45      3.91 o 
  -2  19   3       21.07       26.61      3.82 o 
  -1  19   3        9.08       12.56      3.87 o 
   0  19   3       31.79       26.74      2.72 o 
   1  19   3        6.14        9.37      1.88 o 
   2  19   3       28.96       35.51      5.65 o 
  -2  20   3        2.62        1.83      2.91 o 
  -1  20   3        0.34        0.09      1.45 o 
   0  20   3        0.02       -0.74      1.42 o 
   1  20   3        0.73        1.10      1.63 o 
   2  20   3        0.00       -1.66      1.75 o 
  -1  21   3        6.38        3.85      1.95 o 
   0  21   3        0.16        0.47      1.46 o 
   1  21   3        0.68        0.23      1.61 o 
   0  22   3        3.26        3.06      2.03 o 
  -5   0   4       27.79       24.95      3.33 o 
  -4   0   4       90.31      100.20      5.16 o 
  -3   0   4       83.58       76.17      4.16 o 
  -2   0   4       44.06       27.69      2.16 o 
  -1   0   4     1691.68     1708.02     53.13 o 
   1   0   4      234.47      217.69      9.31 o 
   2   0   4     2021.15     2083.28     73.09 o 
   3   0   4      331.25      345.25     14.72 o 
   4   0   4       10.90       13.97      3.24 o 
   5   0   4        0.05       -0.91      1.83 o 
  -5   1   4       12.38       11.10      2.38 o 
  -4   1   4       12.08        7.18      2.49 o 
  -3   1   4      109.84      126.22      4.99 o 
  -2   1   4      634.66      684.22     18.06 o 
  -1   1   4     2454.32     2304.15     35.63 o 
   0   1   4      237.49      181.91      4.87 o 
   1   1   4      515.17      548.72     15.93 o 
   2   1   4      997.27     1110.68     31.18 o 
   3   1   4        5.93       12.22      2.32 o 
   4   1   4        2.09        0.91      1.91 o 
   5   1   4        0.07        0.39      1.28 o 
  -5   2   4       24.94       30.52      4.16 o 
  -4   2   4        1.10       -0.42      1.91 o 
  -3   2   4      514.67      480.37     21.29 o 
  -2   2   4       91.15       87.97      3.33 o 
  -1   2   4      188.91      218.02      8.98 o 
   0   2   4      370.93      436.96     16.13 o 
   1   2   4       53.44       75.01      6.19 o 
   2   2   4      242.78      272.49     12.72 o 
   3   2   4        3.07        2.49      2.41 o 
   4   2   4       16.85       16.88      3.33 o 
   5   2   4        3.49        2.49      2.66 o 
  -5   3   4        7.43        3.41      3.08 o 
  -4   3   4       14.12       11.81      2.99 o 
  -3   3   4      306.22      285.54     12.22 o 
  -2   3   4      853.64      781.46     28.52 o 
  -1   3   4      421.48      336.18     13.05 o 
   0   3   4      928.63      816.42     27.69 o 
   1   3   4      122.52      101.15      5.70 o 
   2   3   4       34.96       48.73      2.99 o 
   3   3   4        3.68        8.56      2.58 o 
   4   3   4        3.72        2.00      2.58 o 
   5   3   4        0.07        2.99      2.41 o 
  -5   4   4        1.60        0.83      2.49 o 
  -4   4   4        7.59        6.24      2.49 o 
  -3   4   4       38.59       37.58      2.91 o 
  -2   4   4       59.33       54.13      2.83 o 
  -1   4   4        2.34        1.70      1.00 o 
   0   4   4      177.58      175.45      9.15 o 
   1   4   4      220.35      274.21     15.30 o 
   2   4   4       29.29       35.92      2.74 o 
   3   4   4      101.55      102.19      4.91 o 
   4   4   4        8.27        5.24      3.49 o 
   5   4   4        0.04       -0.83      1.75 o 
  -5   5   4        0.05       -0.91      1.50 o 
  -4   5   4       23.57       24.20      3.66 o 
  -3   5   4      272.05      276.56     14.22 o 
  -2   5   4     1449.11     1204.04     55.79 o 
  -1   5   4      677.30      621.81     23.12 o 
   0   5   4      174.36      152.97     10.35 o 
   1   5   4      127.34      107.61      8.90 o 
   2   5   4      182.54      221.10      9.15 o 
   3   5   4        0.56       -0.58      2.00 o 
   4   5   4        2.53        3.58      2.00 o 
   5   5   4        1.21        0.67      1.66 o 
  -5   6   4        1.16        1.25      1.91 o 
  -4   6   4       80.90       76.58      4.41 o 
  -3   6   4        0.02        0.91      1.91 o 
  -2   6   4        9.85       11.39      2.08 o 
  -1   6   4       72.38       48.14     12.35 o 
   0   6   4       35.58       34.96      5.24 o 
   1   6   4      673.59      382.49    322.13 o 
   2   6   4        3.88        2.99      1.83 o 
   3   6   4       30.65       31.18      3.91 o 
   4   6   4       19.03       19.71      3.74 o 
   5   6   4        1.67        2.49      2.16 o 
  -5   7   4        1.07       -0.91      1.50 o 
  -4   7   4       29.88       27.44      4.07 o 
  -3   7   4       89.55       89.14      5.32 o 
  -2   7   4       46.79       50.47      3.08 o 
  -1   7   4     1306.61     1358.62     83.40 o 
   0   7   4     1197.70     1358.75     71.51 o 
   1   7   4      529.58      620.54     31.47 o 
   2   7   4        4.75        0.75      1.75 o 
   4   7   4        0.16       -0.50      1.91 o 
  -5   8   4        0.26        0.17      1.83 o 
  -4   8   4      312.97      331.36     16.71 o 
  -3   8   4      184.02      194.33      7.65 o 
  -2   8   4       14.06        9.90      2.25 o 
  -1   8   4        2.00        2.08      4.20 o 
   0   8   4       58.73       53.14      5.11 o 
   1   8   4       43.18       33.50      9.73 o 
   2   8   4      101.71      105.60      4.66 o 
   3   8   4        2.17        2.41      2.83 o 
   4   8   4        4.15        1.83      2.33 o 
  -5   9   4        0.03       -1.75      1.75 o 
  -4   9   4        8.59        3.58      2.74 o 
  -3   9   4      277.80      259.43      8.73 o 
  -2   9   4       73.65       67.19      3.82 o 
  -1   9   4      174.81      194.48      5.49 o 
   0   9   4        1.49       -1.37      3.62 o 
   1   9   4      188.11      208.17      6.32 o 
   2   9   4        5.62        5.24      2.49 o 
   3   9   4        2.11       -1.91      1.91 o 
   4   9   4        0.03       -0.17      1.75 o 
  -5  10   4        1.77        0.91      1.91 o 
  -4  10   4        5.38        3.99      2.00 o 
  -3  10   4        4.35        3.33      2.16 o 
  -2  10   4       40.19       38.58      3.33 o 
  -1  10   4       60.76       67.46      9.23 o 
   0  10   4      189.92      209.28      9.19 o 
   1  10   4      296.74      309.20     10.99 o 
   2  10   4      112.35      114.17      4.74 o 
   3  10   4       47.65       51.22      4.24 o 
   4  10   4       25.57       30.77      4.16 o 
  -4  11   4       11.28        9.90      3.08 o 
  -3  11   4        1.20        0.17      2.00 o 
  -2  11   4       68.76       79.41      4.57 o 
  -1  11   4       51.02       45.37      9.19 o 
   0  11   4       54.08       49.52      2.50 o 
   1  11   4       80.38       88.71      3.06 o 
   2  11   4       11.96       10.56      2.74 o 
   3  11   4        1.20        1.66      2.16 o 
   4  11   4        1.06        2.83      2.74 o 
  -4  12   4        0.96       -0.67      1.41 o 
  -3  12   4       77.56       70.85      4.74 o 
  -2  12   4        0.01        1.08      2.58 o 
  -1  12   4       22.11       25.58     14.18 o 
   0  12   4        8.14        6.12      3.66 o 
   1  12   4       51.85       56.59      2.62 o 
   2  12   4        0.17        2.58      3.08 o 
   3  12   4        0.22        0.67      1.91 o 
   4  12   4        1.65        3.33      2.83 o 
  -4  13   4        2.06        3.24      2.49 o 
  -3  13   4       53.00       60.95      4.57 o 
  -2  13   4       73.51       75.83      5.32 o 
  -1  13   4       61.84       70.00     12.89 o 
   0  13   4      138.30      148.45      6.28 o 
   1  13   4       30.52       37.54      5.20 o 
   2  13   4      140.03      165.97      6.32 o 
   3  13   4        2.25       -1.58      2.25 o 
   4  13   4        2.99        0.25      2.41 o 
  -4  14   4        3.02        3.99      2.49 o 
  -3  14   4        6.76        7.98      3.41 o 
  -2  14   4       21.80       18.88      3.41 o 
  -1  14   4        4.96        1.52      1.67 o 
   0  14   4        4.83        0.87      2.09 o 
   1  14   4        0.45       -0.61      1.56 o 
   2  14   4       14.96       15.05      2.66 o 
   3  14   4       17.04       15.72      4.49 o 
  -4  15   4       10.08       12.64      3.74 o 
  -3  15   4       11.46       16.63      3.16 o 
  -2  15   4      220.95      213.45      8.98 o 
  -1  15   4      290.12      291.88     15.88 o 
   0  15   4        2.47        2.24      1.54 o 
   1  15   4        0.31        2.59      1.32 o 
   2  15   4       61.07       57.71      4.57 o 
   3  15   4        0.45       -0.58      1.66 o 
  -3  16   4        0.00       -1.00      2.16 o 
  -2  16   4        0.85        1.16      2.66 o 
  -1  16   4        0.35        0.83      1.76 o 
   0  16   4        4.01        2.42      1.83 o 
   1  16   4        8.07       13.48      4.37 o 
   2  16   4       71.22      108.68      6.65 o 
   3  16   4       16.36       15.72      3.99 o 
  -3  17   4        0.54        1.00      1.91 o 
  -2  17   4       13.62       12.39      4.07 o 
  -1  17   4        0.15        1.09      1.61 o 
   0  17   4        2.04        0.84      2.45 o 
   1  17   4       22.27       23.40      2.71 o 
   2  17   4       10.68       12.89      2.99 o 
   3  17   4        0.38        0.00      2.00 o 
  -3  18   4        1.76        0.50      1.50 o 
  -2  18   4        4.38        2.00      2.91 o 
  -1  18   4        1.39        1.76      1.56 o 
   0  18   4       12.37        7.48      1.91 o 
   1  18   4        0.43        2.08      1.65 o 
   2  18   4        2.53        0.58      2.08 o 
  -2  19   4        2.65        7.57      3.33 o 
  -1  19   4        0.75        2.87      1.57 o 
   0  19   4        0.18       -0.59      1.29 o 
   1  19   4        4.39        4.66      2.20 o 
   2  19   4       10.47       13.72      4.99 o 
  -2  20   4        0.93        2.91      2.41 o 
  -1  20   4        3.04        0.90      1.63 o 
   0  20   4        0.28       -0.10      1.40 o 
   1  20   4       13.15        7.91      4.03 o 
  -1  21   4        0.89        1.19      1.77 o 
   0  21   4        0.24        0.03      1.70 o 
   1  21   4        0.46        0.29      1.49 o 
  -5   1   5       32.78       35.55      3.12 o 
  -4   1   5      177.45      195.57      9.73 o 
  -3   1   5      161.89      154.16      7.65 o 
  -2   1   5        3.38        5.90      1.39 o 
  -1   1   5       21.31       10.93      2.60 o 
   0   1   5      276.26      276.56     14.55 o 
   1   1   5      398.77      434.64     12.10 o 
   2   1   5        3.33        0.29      1.95 o 
   3   1   5        8.73       20.33      2.41 o 
   4   1   5        0.58       -1.18      1.18 o 
   5   1   5        1.99        2.85      1.41 o 
  -5   2   5        6.81        6.24      2.33 o 
  -4   2   5       27.68       26.61      3.41 o 
  -3   2   5      157.19      149.92      6.74 o 
  -2   2   5      129.92      163.31      5.99 o 
  -1   2   5      198.77      260.26     12.22 o 
   0   2   5      229.39      199.65     10.14 o 
   1   2   5        1.82        1.75      1.00 o 
   2   2   5      508.89      634.95     25.86 o 
   3   2   5      107.56      119.90      6.15 o 
   4   2   5        7.79        4.66      2.74 o 
   5   2   5        0.34       -1.41      2.08 o 
  -5   3   5        0.10       -1.58      1.58 o 
  -4   3   5      137.19      136.37      6.65 o 
  -3   3   5       24.58       25.69      3.08 o 
  -2   3   5        0.97        2.25      1.83 o 
  -1   3   5      269.71      279.31     11.89 o 
   0   3   5      267.68      311.74     13.80 o 
   1   3   5        2.35       -0.29      1.29 o 
   2   3   5        0.31       -0.08      1.66 o 
   3   3   5      157.12      174.29      8.32 o 
   4   3   5        1.02        0.75      1.75 o 
  -5   4   5       21.24       29.60      3.58 o 
  -4   4   5       11.52        7.98      2.25 o 
  -3   4   5        2.87        0.17      1.83 o 
  -2   4   5      121.39      127.22      6.65 o 
  -1   4   5       38.72       13.50     10.85 o 
   0   4   5       95.79       94.99     10.06 o 
   1   4   5     1053.27     1154.64     67.48 o 
   2   4   5       18.88       23.12      2.99 o 
   3   4   5       21.92       37.09      4.16 o 
   4   4   5        9.64       13.22      3.16 o 
  -5   5   5        0.20        0.67      1.83 o 
  -4   5   5        0.43        1.41      1.66 o 
  -3   5   5       23.16       25.78      3.16 o 
  -2   5   5       59.52       50.81      3.33 o 
  -1   5   5        8.33        3.40      2.91 o 
   0   5   5        2.22       -0.02      2.00 o 
   1   5   5       18.93        8.54      4.86 o 
   2   5   5       30.16       33.59      3.16 o 
   3   5   5        7.56       -3.24      3.41 o 
   4   5   5        0.00        1.00      1.75 o 
  -5   6   5        0.90        1.83      2.16 o 
  -4   6   5       43.62       45.40      3.74 o 
  -3   6   5      297.71      269.99     12.72 o 
  -2   6   5       78.92       77.83      3.99 o 
  -1   6   5      169.71      154.33      5.11 o 
   0   6   5       16.18       16.36      1.71 o 
   1   6   5        0.89        2.18      1.15 o 
   2   6   5       91.13      114.08      4.66 o 
   3   6   5        6.03        0.17      2.49 o 
   4   6   5        1.40        4.49      2.99 o 
  -5   7   5       12.12       11.56      3.66 o 
  -4   7   5       67.76       60.62      4.91 o 
  -3   7   5       55.86       51.30      4.07 o 
  -2   7   5       11.89       17.55      2.49 o 
  -1   7   5      100.51      108.26      4.57 o 
   0   7   5       69.28       94.88      6.07 o 
   1   7   5        0.99       -0.38      1.25 o 
   2   7   5       23.37       21.12      2.83 o 
   3   7   5        0.22        0.67      2.16 o 
   4   7   5        0.14       -0.42      1.66 o 
  -5   8   5        0.81        2.16      1.83 o 
  -4   8   5        0.56        1.16      1.58 o 
  -3   8   5      217.08      234.49      9.48 o 
  -2   8   5       19.19       27.52      2.74 o 
  -1   8   5        0.34       -1.29      1.29 o 
   0   8   5       42.97       45.71      8.69 o 
   1   8   5        3.74        3.82      4.70 o 
   2   8   5       44.95       70.51      3.91 o 
   3   8   5        3.12        0.50      2.00 o 
   4   8   5        0.25       -1.66      1.66 o 
  -5   9   5       25.04       35.84      5.16 o 
  -4   9   5       36.62       43.82      4.24 o 
  -3   9   5       56.63       64.69      4.41 o 
  -2   9   5       49.16       53.22      3.91 o 
  -1   9   5      102.57       99.25     10.89 o 
   0   9   5       16.26       15.98      1.65 o 
   1   9   5        7.99        6.94      1.66 o 
   2   9   5        6.69        2.08      2.99 o 
   3   9   5        1.66        1.08      1.83 o 
   4   9   5        5.39        3.58      2.91 o 
  -4  10   5        6.02        0.00      0.33 o 
  -3  10   5      249.30      271.91     13.64 o 
  -2  10   5       77.13       78.91      4.49 o 
  -1  10   5        0.65       -0.93      2.58 o 
   0  10   5       32.21       36.48      6.32 o 
   1  10   5       85.65       95.79      8.56 o 
   2  10   5        2.10        0.83      2.74 o 
   3  10   5        4.33        2.58      2.49 o 
   4  10   5        0.93        0.00      2.00 o 
  -4  11   5       68.53       69.35      5.24 o 
  -3  11   5        4.72        6.49      2.08 o 
  -2  11   5       37.54       43.32      3.99 o 
  -1  11   5       43.95       38.59      7.23 o 
   0  11   5       79.10       95.81      3.70 o 
   1  11   5       38.26       49.90      7.48 o 
   2  11   5        7.66       13.47      2.41 o 
   3  11   5        7.61        1.66      3.24 o 
   4  11   5        0.32        0.42      2.16 o 
  -4  12   5        0.10       -1.25      1.50 o 
  -3  12   5        0.50        2.49      2.00 o 
  -2  12   5       30.45       31.35      3.33 o 
  -1  12   5        4.10        3.53      1.88 o 
   0  12   5       42.18       44.21      7.32 o 
   1  12   5       95.65      102.12      3.88 o 
   2  12   5        5.45        7.90      2.25 o 
   3  12   5        0.07        1.00      2.16 o 
   4  12   5        0.28        1.25      2.25 o 
  -4  13   5        3.70        3.74      2.08 o 
  -3  13   5        5.56        3.41      2.33 o 
  -2  13   5        7.83       10.39      2.91 o 
  -1  13   5       11.76        5.93      3.04 o 
   0  13   5        4.05        1.81      2.95 o 
   1  13   5        0.13       -1.44      1.56 o 
   2  13   5        1.36        4.82      2.00 o 
   3  13   5        0.40       -1.75      1.75 o 
  -4  14   5        0.00        2.16      1.75 o 
  -3  14   5        4.51        5.40      2.41 o 
  -2  14   5        1.67        2.41      2.49 o 
  -1  14   5        3.60        5.36      1.55 o 
   0  14   5       19.27       21.51      2.50 o 
   1  14   5       26.43       33.65      5.74 o 
   2  14   5       21.02        8.90      4.24 o 
   3  14   5       12.08        5.65      4.16 o 
  -3  15   5        0.06        2.00      2.25 o 
  -2  15   5        1.50        0.58      2.00 o 
  -1  15   5        1.13        0.98      1.29 o 
   0  15   5       23.21       22.45      3.87 o 
   1  15   5        4.02        1.60      1.49 o 
   2  15   5        1.16        2.99      2.00 o 
   3  15   5        0.25       -1.83      1.83 o 
  -3  16   5        4.72        2.66      2.58 o 
  -2  16   5        1.56        1.08      3.08 o 
  -1  16   5        3.08       -0.58      1.95 o 
   0  16   5        4.43        0.91      1.86 o 
   1  16   5       53.06       57.67      4.16 o 
   2  16   5       57.76       57.29      4.57 o 
   3  16   5        0.33       -0.08      1.91 o 
  -3  17   5        6.21        6.49      3.24 o 
  -2  17   5        0.17        1.58      2.33 o 
  -1  17   5        0.81       -0.25      1.29 o 
   0  17   5        1.69        2.30      3.53 o 
   1  17   5        3.45       -1.03      1.38 o 
   2  17   5       12.36        9.98      3.33 o 
  -2  18   5       19.14       18.38      3.91 o 
  -1  18   5       12.07        6.02      2.43 o 
   0  18   5        7.00        0.92      2.07 o 
   1  18   5        3.53        3.51      3.04 o 
   2  18   5        5.51        2.66      2.66 o 
  -2  19   5        1.80        3.49      3.41 o 
  -1  19   5       10.93        9.47      4.28 o 
   0  19   5        5.52        4.41      1.82 o 
   1  19   5        0.13        0.92      3.37 o 
  -1  20   5        0.01       -0.19      1.49 o 
   0  20   5        0.22        1.81      1.79 o 
   1  20   5        5.14        2.74      1.94 o 
  -5   0   6        2.91        1.58      2.00 o 
  -4   0   6        0.31       -0.17      1.50 o 
  -3   0   6       23.94       25.03      3.16 o 
  -2   0   6      274.36      324.04     12.81 o 
  -1   0   6     1461.88     1136.48    949.59 o 
   0   0   6     1899.40     1812.21     65.11 o 
   1   0   6      177.14      156.50      4.20 o 
   2   0   6       43.39       31.10      2.99 o 
   3   0   6       90.80      102.69      6.24 o 
   4   0   6        0.04        0.42      1.83 o 
  -5   1   6        2.14        0.79      1.37 o 
  -4   1   6       72.52       61.84      3.51 o 
  -3   1   6       55.12       51.55      2.58 o 
  -2   1   6       12.72       16.22      1.59 o 
  -1   1   6       44.71       73.74     18.96 o 
   0   1   6      292.37      296.79      6.01 o 
   1   1   6        4.67        1.97      1.14 o 
   2   1   6        0.40        0.13      1.68 o 
   3   1   6       26.95       30.77      3.33 o 
   4   1   6       11.74       15.53      2.56 o 
  -5   2   6        5.18        2.16      2.16 o 
  -4   2   6        5.12       12.89      3.33 o 
  -3   2   6       28.24       19.37      2.83 o 
  -2   2   6      207.03      203.89      8.48 o 
  -1   2   6      310.99      275.32    206.01 o 
   0   2   6       18.27        3.68      5.65 o 
   1   2   6       75.73       79.67      3.12 o 
   2   2   6       78.39       92.88      4.41 o 
   3   2   6      142.20      185.35      9.23 o 
   4   2   6        2.01        2.00      2.08 o 
  -5   3   6        3.19        2.41      2.66 o 
  -4   3   6       24.17       28.35      3.99 o 
  -3   3   6       73.18       79.49      4.41 o 
  -2   3   6      233.66      241.22     11.72 o 
  -1   3   6       43.99       36.48     17.00 o 
   0   3   6       10.20       10.35      7.94 o 
   1   3   6        1.46        1.90      1.50 o 
   2   3   6        7.55       11.31      2.49 o 
   3   3   6       11.93       11.89      3.66 o 
   4   3   6        2.49        0.00      2.83 o 
  -5   4   6        0.60        2.16      2.49 o 
  -4   4   6        0.00       -0.58      1.50 o 
  -3   4   6        3.21        1.91      2.16 o 
  -2   4   6        0.91        1.75      1.58 o 
  -1   4   6       94.81       74.38     51.18 o 
   0   4   6       66.06       49.45     17.92 o 
   1   4   6       13.18        7.96      5.53 o 
   2   4   6        6.10        3.16      2.08 o 
   3   4   6        2.42        0.91      2.49 o 
   4   4   6        0.78        1.16      2.00 o 
  -5   5   6        5.14        8.73      3.49 o 
  -4   5   6       12.70       16.13      2.58 o 
  -3   5   6       26.85       29.93      3.58 o 
  -2   5   6      172.17      171.04      7.48 o 
  -1   5   6        6.65        4.78      6.78 o 
   0   5   6       47.83       34.85      8.56 o 
   1   5   6       31.31       35.20      9.69 o 
   2   5   6       70.34       62.11      3.82 o 
   3   5   6       33.53       26.28      4.16 o 
   4   5   6       14.62       14.97      3.33 o 
  -5   6   6        0.01        0.75      1.50 o 
  -4   6   6        2.22        5.99      2.41 o 
  -3   6   6        0.25        1.58      1.66 o 
  -2   6   6      301.21      332.11     13.30 o 
  -1   6   6      256.55      304.50     12.39 o 
   0   6   6       13.45       11.68      8.56 o 
   1   6   6        7.88        9.06      3.74 o 
   2   6   6        0.46        3.41      2.00 o 
   3   6   6       16.40       18.71      3.49 o 
   4   6   6        2.20        0.42      2.66 o 
  -5   7   6        1.00        2.00      2.33 o 
  -4   7   6        1.17       -0.42      1.75 o 
  -3   7   6      897.91      932.05     37.67 o 
  -2   7   6      529.78      537.66     22.62 o 
  -1   7   6       42.75       33.13      6.40 o 
   0   7   6       42.13       41.24      9.52 o 
   1   7   6       30.33       27.67      9.52 o 
   2   7   6        4.42        1.58      2.33 o 
   3   7   6        2.00        1.25      2.33 o 
   4   7   6        1.30       -0.50      2.00 o 
  -5   8   6        0.36        0.58      1.83 o 
  -4   8   6        4.24        5.16      2.58 o 
  -3   8   6        1.23        0.33      2.16 o 
  -2   8   6       25.36       26.28      3.08 o 
  -1   8   6       97.35      133.13      4.82 o 
   0   8   6      344.43      422.16     17.38 o 
   1   8   6      165.05      189.89     10.64 o 
   2   8   6      168.21      201.73     10.39 o 
   3   8   6        1.85        0.50      2.41 o 
   4   8   6        6.58        2.91      2.83 o 
  -4   9   6        1.20       -0.75      1.66 o 
  -3   9   6      130.66      172.29      6.65 o 
  -2   9   6      115.19      142.69      6.65 o 
  -1   9   6        3.41        1.17      2.29 o 
   0   9   6        1.36        1.14      1.30 o 
   1   9   6        1.95        3.24      2.49 o 
   2   9   6        9.46       11.72      2.49 o 
   3   9   6        2.01       -1.83      1.83 o 
   4   9   6        0.17        1.75      2.08 o 
  -4  10   6        1.32        4.32      2.33 o 
  -3  10   6        6.05        5.74      2.16 o 
  -2  10   6      288.26      318.14     16.55 o 
  -1  10   6      218.17      235.65      7.97 o 
   0  10   6        3.74        0.56      1.85 o 
   1  10   6       22.04       19.92      7.36 o 
   2  10   6        2.93        4.99      2.49 o 
   3  10   6        6.99        3.41      3.24 o 
   4  10   6        0.00       -0.08      2.00 o 
  -4  11   6        2.42        2.25      2.33 o 
  -3  11   6        5.51        8.73      2.91 o 
  -2  11   6       23.35       28.52      3.24 o 
  -1  11   6       44.95       30.27      5.90 o 
   0  11   6        9.97        4.91      1.70 o 
   1  11   6        7.88        8.66      1.76 o 
   2  11   6        2.80        2.58      2.66 o 
   3  11   6        7.14        2.41      2.91 o 
  -4  12   6        2.49       -0.58      1.83 o 
  -3  12   6        2.24        4.24      2.58 o 
  -2  12   6      113.18      134.79      6.32 o 
  -1  12   6       21.59       15.78     10.77 o 
   0  12   6        5.73        0.67      6.78 o 
   1  12   6       18.34       21.26      5.61 o 
   2  12   6        0.67       -0.25      2.16 o 
   3  12   6       13.16       14.39      4.91 o 
  -4  13   6       31.19       44.32      4.66 o 
  -3  13   6        2.25        3.58      2.74 o 
  -2  13   6       82.51       82.07      5.90 o 
  -1  13   6       21.96       14.89      5.86 o 
   0  13   6        6.75        5.13      3.58 o 
   1  13   6        0.17       -1.14      1.14 o 
   2  13   6        0.01       -1.58      1.58 o 
   3  13   6        0.98        0.00      2.74 o 
  -3  14   6       13.04       11.31      3.24 o 
  -2  14   6        2.33        5.07      2.58 o 
  -1  14   6        9.53        1.30      1.66 o 
   0  14   6       16.77       15.75      9.69 o 
   1  14   6        1.36       -1.05      1.29 o 
   2  14   6        0.72       -0.33      2.08 o 
   3  14   6       26.27       18.13      5.57 o 
  -3  15   6       11.17        9.81      3.08 o 
  -2  15   6        2.09        3.24      2.58 o 
  -1  15   6       19.47       14.62      3.49 o 
   0  15   6        7.96        2.74      3.20 o 
   1  15   6        0.49       -1.21      1.38 o 
   2  15   6        1.78        0.00      2.16 o 
   3  15   6        1.15        2.91      1.33 o 
  -3  16   6        5.44        6.07      2.91 o 
  -2  16   6        1.29        0.33      2.66 o 
  -1  16   6       39.63       46.67     12.31 o 
   0  16   6       46.05       40.60      3.10 o 
   1  16   6        0.02       -0.34      2.58 o 
   2  16   6        1.67       -0.67      1.91 o 
  -3  17   6        1.48       -0.50      1.83 o 
  -2  17   6        2.29        1.50      2.91 o 
  -1  17   6        2.23        0.86      1.66 o 
   0  17   6        0.57        0.76      1.40 o 
   1  17   6        0.89        0.83      1.47 o 
   2  17   6        0.35        1.16      2.25 o 
  -2  18   6        3.66       17.05      4.57 o 
  -1  18   6       25.56       33.80     14.01 o 
   0  18   6        2.96        0.55      1.87 o 
   1  18   6        1.00        0.34      1.42 o 
  -1  19   6        0.02        1.09      1.44 o 
   0  19   6        0.29       -1.23      1.23 o 
   1  19   6        0.18        0.43      1.41 o 
  -5   1   7       11.89       14.61      2.40 o 
  -4   1   7       12.68       13.05      2.38 o 
  -3   1   7       28.80       35.72      4.07 o 
  -2   1   7       45.85       49.57      2.50 o 
  -1   1   7       42.37       42.77     18.82 o 
   0   1   7       11.67        7.95      2.28 o 
   1   1   7        5.26        0.05      1.08 o 
   2   1   7       10.31       13.76      2.06 o 
   3   1   7       42.39       48.91      3.49 o 
   4   1   7        8.14        6.25      2.37 o 
  -5   2   7        2.82        4.24      2.58 o 
  -4   2   7       66.91       73.76      4.66 o 
  -3   2   7       79.33       73.42      5.40 o 
  -2   2   7        8.20       11.14      2.58 o 
  -1   2   7      101.97      100.78     21.54 o 
   0   2   7       30.06       23.59      4.78 o 
   1   2   7       24.38       17.02      2.08 o 
   2   2   7       19.61       22.53      3.16 o 
   3   2   7        8.90       11.06      4.66 o 
   4   2   7        3.86        5.49      3.91 o 
  -5   3   7        4.08        3.49      2.16 o 
  -4   3   7       26.28       22.28      4.16 o 
  -3   3   7       48.29       29.10      3.58 o 
  -2   3   7       58.28       50.14      3.66 o 
  -1   3   7      103.30      145.27      5.90 o 
   0   3   7       60.86       63.61     13.80 o 
   1   3   7        1.85        3.65      3.04 o 
   2   3   7       54.16       70.68      4.32 o 
   3   3   7        4.04        5.99      4.49 o 
   4   3   7        6.65        2.49      2.58 o 
  -5   4   7        0.01       -1.33      1.33 o 
  -4   4   7       28.52       34.51      4.24 o 
  -3   4   7      109.67      124.56      7.40 o 
  -2   4   7       67.17       85.73      4.16 o 
  -1   4   7       70.37       44.38     30.77 o 
   0   4   7      158.67      220.02      8.65 o 
   1   4   7       34.58       48.31      9.44 o 
   2   4   7        1.28        0.42      3.24 o 
   3   4   7        6.03        6.07      3.16 o 
   4   4   7        5.15        1.75      2.49 o 
  -5   5   7        2.51        2.08      2.16 o 
  -4   5   7       17.45       11.64      3.24 o 
  -3   5   7        0.68       -0.17      1.75 o 
  -2   5   7       92.09       95.54      4.41 o 
  -1   5   7       12.60        1.68      2.66 o 
   0   5   7       18.63       22.02     11.64 o 
   1   5   7       21.99       17.11      2.41 o 
   2   5   7       36.55       36.25      3.91 o 
   3   5   7        2.14       -0.58      2.00 o 
   4   5   7        0.87       -1.25      1.83 o 
  -4   6   7       23.15       25.44      3.16 o 
  -3   6   7       46.87       54.46      3.91 o 
  -2   6   7        0.48        0.33      2.33 o 
  -1   6   7        1.51        0.06      1.37 o 
   0   6   7       62.96       78.41      4.07 o 
   1   6   7       36.31       43.88      5.86 o 
   2   6   7       17.86       26.28      3.24 o 
   3   6   7        0.96       -0.83      2.25 o 
   4   6   7        2.73        0.33      2.91 o 
  -4   7   7        1.66        0.67      1.58 o 
  -3   7   7       37.30       34.76      3.74 o 
  -2   7   7        0.84        1.25      2.25 o 
  -1   7   7        6.51       -1.61      1.61 o 
   0   7   7        3.18       -2.00      2.00 o 
   1   7   7        3.38       -0.87      2.74 o 
   2   7   7        3.73        0.25      2.58 o 
   3   7   7        0.10        1.25      1.50 o 
   4   7   7        0.00       -0.58      1.83 o 
  -4   8   7       11.59        8.40      3.74 o 
  -3   8   7        0.09       -1.08      1.25 o 
  -2   8   7       25.98       20.04      3.74 o 
  -1   8   7       62.92       62.70     18.92 o 
   0   8   7        9.77        6.70      7.32 o 
   1   8   7        0.63        3.58      1.61 o 
   2   8   7        4.54        2.08      2.25 o 
   3   8   7        0.56       -0.91      1.66 o 
  -4   9   7        0.56        1.00      1.91 o 
  -3   9   7        4.15       10.73      2.66 o 
  -2   9   7      241.66      292.86     10.89 o 
  -1   9   7        4.27        2.26      1.54 o 
   0   9   7        0.04       -1.45      1.49 o 
   1   9   7        3.04        1.99      1.48 o 
   2   9   7        0.64        4.99      2.00 o 
   3   9   7        1.86        0.83      2.33 o 
  -4  10   7        0.17       -1.50      1.50 o 
  -3  10   7        4.17       -0.83      1.83 o 
  -2  10   7       26.29       30.68      3.91 o 
  -1  10   7       31.36       17.92     12.31 o 
   0  10   7        0.50       -1.61      1.61 o 
   1  10   7        7.07        4.91      3.78 o 
   2  10   7        3.58        0.42      2.83 o 
   3  10   7        3.94       -1.41      2.00 o 
  -4  11   7       16.58       21.79      4.16 o 
  -3  11   7        0.86       -1.58      1.58 o 
  -2  11   7       53.32       62.36      4.57 o 
  -1  11   7       22.31       15.36      5.07 o 
   0  11   7        0.48       -0.79      1.69 o 
   1  11   7       49.25       56.75      3.03 o 
   2  11   7       42.21       42.24      4.16 o 
   3  11   7        0.32        1.33      2.08 o 
  -4  12   7        2.10        2.99      2.25 o 
  -3  12   7        8.70        3.08      2.83 o 
  -2  12   7        6.10        8.73      2.49 o 
  -1  12   7        4.42       -0.79      1.66 o 
   0  12   7        4.94        3.72      2.00 o 
   1  12   7       21.61       28.80      4.74 o 
   2  12   7        5.37        5.82      2.74 o 
   3  12   7        2.81       -0.83      2.58 o 
  -3  13   7        0.00        1.08      1.58 o 
  -2  13   7        1.06       -0.67      2.16 o 
  -1  13   7        8.14        4.72      1.94 o 
   0  13   7        7.91        5.74      2.02 o 
   1  13   7        0.88       -0.76      1.52 o 
   2  13   7        0.04        0.50      1.91 o 
   3  13   7        3.25        1.41      2.74 o 
  -3  14   7       14.40       21.79      3.91 o 
  -2  14   7       13.72       20.12      3.66 o 
  -1  14   7        0.32        0.12      1.65 o 
   0  14   7       14.15        9.89      7.19 o 
   1  14   7       22.61       32.69      2.76 o 
   2  14   7        1.80        2.41      2.83 o 
  -3  15   7        4.44        3.66      2.58 o 
  -2  15   7        0.00       -1.75      2.16 o 
  -1  15   7        0.01        0.33      1.38 o 
   0  15   7        0.42        0.12      1.41 o 
   1  15   7        0.07        0.67      1.50 o 
   2  15   7        0.41       -1.83      2.25 o 
  -2  16   7        3.44       -0.25      2.99 o 
  -1  16   7       17.08        8.41      7.90 o 
   0  16   7       13.04        8.77      6.11 o 
   1  16   7        0.23       -0.75      1.36 o 
   2  16   7        0.07       -0.58      1.83 o 
  -2  17   7        1.19        2.66      3.16 o 
  -1  17   7        9.90        8.13      2.79 o 
   0  17   7       14.17       14.95      4.41 o 
   1  17   7        0.38        0.68      1.52 o 
  -1  18   7        0.50        0.19      3.58 o 
   0  18   7        0.30       -0.12      1.62 o 
   1  18   7        0.08       -2.16      2.16 o 
  -4   0   8        1.58        3.08      2.66 o 
  -3   0   8        4.56        1.41      1.91 o 
  -2   0   8       55.08       54.63      3.91 o 
  -1   0   8        3.37        0.39      1.54 o 
   0   0   8       13.48        9.09      2.20 o 
   1   0   8       68.67       69.19      3.08 o 
   2   0   8        0.22        4.32      2.33 o 
   3   0   8        1.95        4.74      3.24 o 
   4   0   8        0.18        0.83      1.58 o 
  -4   1   8        1.06        0.54      1.14 o 
  -3   1   8       45.82       42.75      2.79 o 
  -2   1   8       44.27       50.21      2.59 o 
  -1   1   8        0.54       -0.70      1.07 o 
   0   1   8       12.80        5.87      2.16 o 
   1   1   8       55.50       63.67      2.17 o 
   2   1   8        1.66        1.86      1.58 o 
   3   1   8        4.75       -1.01      2.00 o 
   4   1   8        9.54       11.88      2.91 o 
  -4   2   8       24.72       37.67      3.99 o 
  -3   2   8      116.47      134.12      6.57 o 
  -2   2   8       32.79       35.01      3.33 o 
  -1   2   8       30.16       20.02     14.97 o 
   0   2   8       81.03       87.86      4.28 o 
   1   2   8       42.71       41.51      2.87 o 
   2   2   8        1.60       -0.08      2.16 o 
   3   2   8        0.00        0.67      2.91 o 
   4   2   8        0.18       -1.83      1.83 o 
  -4   3   8        0.48       -0.33      1.66 o 
  -3   3   8        1.61        2.16      2.25 o 
  -2   3   8        4.69       10.56      2.49 o 
  -1   3   8       50.23       52.50     36.30 o 
   0   3   8        5.47       -0.43      1.48 o 
   1   3   8        0.77       -1.80      1.80 o 
   2   3   8       15.78        8.73      2.74 o 
   3   3   8       17.03       22.12      3.91 o 
  -4   4   8        6.12        9.56      2.91 o 
  -3   4   8        5.71        2.83      2.25 o 
  -2   4   8        1.31        3.74      2.25 o 
  -1   4   8        2.35        0.30      1.78 o 
   0   4   8        1.48        0.35      2.74 o 
   1   4   8       16.59       12.85      3.74 o 
   2   4   8        1.82        3.82      2.25 o 
   3   4   8        5.26       -0.91      2.16 o 
  -4   5   8        2.43        3.41      2.16 o 
  -3   5   8        0.78        1.33      1.75 o 
  -2   5   8        1.20        1.75      2.33 o 
  -1   5   8      119.58      158.07      7.15 o 
   0   5   8       86.74      103.70      6.86 o 
   1   5   8       15.87       19.97      8.32 o 
   2   5   8        0.13        4.57      1.91 o 
   3   5   8        0.03        2.83      2.25 o 
  -4   6   8        1.39        0.25      1.58 o 
  -3   6   8        1.47        1.16      1.66 o 
  -2   6   8       34.03       32.01      3.74 o 
  -1   6   8       33.05       16.53     11.31 o 
   0   6   8       14.46       17.92     12.72 o 
   1   6   8       16.93       18.95      5.57 o 
   2   6   8        4.77        3.16      3.58 o 
   3   6   8        0.27       -1.83      1.83 o 
  -4   7   8        0.16       -1.33      1.33 o 
  -3   7   8        5.94        1.58      2.33 o 
  -2   7   8      144.72      164.72      6.24 o 
  -1   7   8        0.05       -1.44      1.66 o 
   0   7   8        0.53       -0.04      1.62 o 
   1   7   8       35.33       43.40      5.61 o 
   2   7   8       16.90       15.88      2.99 o 
   3   7   8       10.25        3.82      3.58 o 
  -4   8   8        1.81       -1.58      1.58 o 
  -3   8   8       12.31       14.39      4.32 o 
  -2   8   8      579.36      729.82     31.60 o 
  -1   8   8      440.35      554.79     24.03 o 
   0   8   8       12.02       14.57     12.47 o 
   1   8   8        7.57        3.10      1.67 o 
   2   8   8        1.46       -0.42      2.16 o 
   3   8   8        0.01       -1.91      1.91 o 
  -4   9   8        3.33        1.58      2.33 o 
  -3   9   8        0.13       -0.75      1.16 o 
  -2   9   8       11.02       17.13      3.08 o 
  -1   9   8       57.42       62.31     10.93 o 
   0   9   8        0.00       -1.12      1.35 o 
   1   9   8        7.14        4.78      2.54 o 
   2   9   8        0.19       -0.91      2.00 o 
   3   9   8        2.01       -0.08      1.91 o 
  -4  10   8        4.71        1.33      2.49 o 
  -3  10   8       21.84       24.20      3.66 o 
  -2  10   8        3.64        5.57      2.58 o 
  -1  10   8        0.03        0.24      1.38 o 
   0  10   8        3.85        2.26      2.49 o 
   1  10   8        0.66       -0.80      1.79 o 
   2  10   8        0.01        0.33      2.16 o 
   3  10   8        0.10       -0.83      2.58 o 
  -3  11   8        2.06        1.16      2.16 o 
  -2  11   8        0.80       -0.25      2.58 o 
  -1  11   8       11.65        4.26      2.41 o 
   0  11   8       30.41       29.76      5.78 o 
   1  11   8        0.14       -0.90      1.56 o 
   2  11   8        1.92        9.40      2.58 o 
   3  11   8        0.44        0.42      1.50 o 
  -3  12   8       11.18        6.15      2.99 o 
  -2  12   8        3.89        2.83      2.58 o 
  -1  12   8        0.33        0.47      1.52 o 
   0  12   8        0.08        1.66      1.72 o 
   1  12   8        1.36        0.91      1.53 o 
   2  12   8        1.30        0.91      2.25 o 
  -3  13   8        4.32        3.41      2.66 o 
  -2  13   8        7.12        6.90      2.91 o 
  -1  13   8       29.28       31.64      8.69 o 
   0  13   8        6.17        3.24      2.18 o 
   1  13   8        1.11        0.03      1.64 o 
   2  13   8        1.03       -0.50      1.91 o 
  -3  14   8       13.58       17.96      4.24 o 
  -2  14   8        0.01        0.58      2.58 o 
  -1  14   8        7.85        9.05      6.98 o 
   0  14   8       16.65        8.59      2.41 o 
   1  14   8        0.77        0.53      1.66 o 
   2  14   8        0.17        0.33      2.08 o 
  -2  15   8       12.89       19.04      3.49 o 
  -1  15   8        0.16        1.08      1.56 o 
   0  15   8        7.58        6.37      2.66 o 
   1  15   8       14.27       16.39      2.58 o 
  -2  16   8        1.03        2.99      2.91 o 
  -1  16   8        2.22       -0.27      2.54 o 
   0  16   8        5.01        2.04      2.66 o 
   1  16   8        3.30        3.20      5.32 o 
  -1  17   8        0.72        3.16      2.37 o 
   0  17   8        0.02       -0.57      1.58 o 
  -4   1   9        8.74        5.87      6.86 o 
  -3   1   9       14.82       12.95      4.45 o 
  -2   1   9       23.85       21.64      2.51 o 
  -1   1   9       20.21        7.56      7.20 o 
   0   1   9       68.40       80.14      3.98 o 
   1   1   9        8.56        5.53      1.50 o 
   2   1   9        6.07       13.22      2.15 o 
   3   1   9        1.78        3.63      2.26 o 
  -4   2   9        8.17       10.56      3.08 o 
  -3   2   9        3.13        0.33      2.08 o 
  -2   2   9       18.87       23.12      3.16 o 
  -1   2   9        7.06        0.70      4.24 o 
   0   2   9       10.04        8.50      9.35 o 
   1   2   9        4.65        1.40      1.82 o 
   2   2   9        0.18        0.67      2.16 o 
   3   2   9        0.24       -2.00      2.49 o 
  -4   3   9        1.76        1.08      2.08 o 
  -3   3   9        0.69       -1.33      1.33 o 
  -2   3   9       16.42       18.71      2.99 o 
  -1   3   9       56.37       37.04     11.39 o 
   0   3   9        2.23       -1.72      1.72 o 
   1   3   9        0.05        1.92      1.43 o 
   2   3   9        1.25        1.08      2.16 o 
   3   3   9        0.22       -0.91      1.83 o 
  -4   4   9        0.04        0.08      1.58 o 
  -3   4   9       43.04       52.88      4.32 o 
  -2   4   9        5.08        4.66      2.00 o 
  -1   4   9       30.89       31.99     18.25 o 
   0   4   9        0.21        1.43      1.46 o 
   1   4   9        0.47        2.39      1.68 o 
   2   4   9        2.38        3.08      3.24 o 
   3   4   9        5.76        0.91      2.25 o 
  -4   5   9        8.85       10.48      3.24 o 
  -3   5   9        6.49        4.41      2.83 o 
  -2   5   9        5.56       13.89      3.08 o 
  -1   5   9       35.75       44.61     17.96 o 
   0   5   9        5.93        7.18      3.74 o 
   1   5   9        3.42        1.51      2.38 o 
   2   5   9        0.16        0.17      3.16 o 
   3   5   9        2.40       -0.75      2.16 o 
  -4   6   9        7.62       14.80      4.41 o 
  -3   6   9        0.15        0.42      1.50 o 
  -2   6   9        0.00        0.75      2.49 o 
  -1   6   9        4.37       -3.45      3.74 o 
   0   6   9        0.99        2.11      1.44 o 
   1   6   9        1.18        2.50      1.75 o 
   2   6   9        0.05        1.08      2.33 o 
   3   6   9        0.00       -1.75      1.83 o 
  -4   7   9        0.47        1.16      1.83 o 
  -3   7   9        0.46       -0.17      1.41 o 
  -2   7   9        9.49       10.14      4.07 o 
  -1   7   9        0.12        0.50      1.64 o 
   0   7   9       10.11        8.33      5.24 o 
   1   7   9        3.37        4.31      2.16 o 
   2   7   9        5.22       11.23      3.08 o 
   3   7   9        0.92       -0.17      1.75 o 
  -4   8   9        1.28        2.91      2.33 o 
  -3   8   9        0.15       -0.42      1.83 o 
  -2   8   9        9.30        5.40      3.41 o 
  -1   8   9        1.50       -1.54      1.54 o 
   0   8   9        1.82       -1.29      1.29 o 
   1   8   9        0.52       -0.47      1.76 o 
   2   8   9        0.35       -1.00      1.75 o 
   3   8   9        0.03       -0.33      1.66 o 
  -3   9   9        1.58        2.83      2.08 o 
  -2   9   9        0.01       -0.08      2.33 o 
  -1   9   9       56.35       69.00     12.35 o 
   0   9   9        0.15        0.58      1.56 o 
   1   9   9        3.31        6.61      2.05 o 
   2   9   9        8.34       12.81      2.91 o 
  -3  10   9        4.23        2.16      2.58 o 
  -2  10   9        1.37        1.50      2.49 o 
  -1  10   9       28.84       32.70      7.65 o 
   0  10   9        2.26        1.95      3.53 o 
   1  10   9        2.12        1.24      1.93 o 
   2  10   9        3.59        3.74      2.83 o 
  -3  11   9        4.12        3.82      2.58 o 
  -2  11   9        2.71        1.91      2.66 o 
  -1  11   9       52.21       56.71     20.46 o 
   0  11   9       21.31       10.29      7.11 o 
   1  11   9        0.94        0.63      1.58 o 
   2  11   9        0.15        1.50      2.00 o 
  -3  12   9        8.41       15.63      3.82 o 
  -2  12   9        1.12        2.83      2.74 o 
  -1  12   9        2.48        0.11      1.63 o 
   0  12   9        2.21        0.25      2.03 o 
   1  12   9        2.33        1.27      5.03 o 
   2  12   9        0.41        1.50      2.41 o 
  -2  13   9        3.45        8.65      3.58 o 
  -1  13   9        3.92       -0.61      1.56 o 
   0  13   9        2.86       -0.55      2.13 o 
   1  13   9        1.48        0.46      1.53 o 
  -2  14   9        0.01        1.08      2.16 o 
  -1  14   9        0.65       -1.01      1.20 o 
   0  14   9        0.19       -1.00      1.47 o 
   1  14   9        0.09       -1.15      1.15 o 
  -1  15   9        0.43       -1.18      1.18 o 
   0  15   9        3.83        0.76      1.88 o 
  -4   0  10       24.88       23.95      4.57 o 
  -3   0  10       16.13       15.55      3.41 o 
  -2   0  10       59.69       85.73      5.16 o 
  -1   0  10       21.55       10.00     14.63 o 
   0   0  10        4.62       -0.47      2.26 o 
   1   0  10        0.08       -0.79      1.32 o 
   2   0  10        6.89        8.23      2.83 o 
   3   0  10        0.23       -2.33      2.91 o 
  -4   1  10        1.18        1.09      1.26 o 
  -3   1  10        1.26       -0.87      1.18 o 
  -2   1  10        2.54        1.55      1.61 o 
  -1   1  10        1.27       -0.63      1.13 o 
   0   1  10        2.30        1.38      1.32 o 
   1   1  10        9.51        4.13      2.41 o 
   2   1  10       10.78        9.99      2.95 o 
  -4   2  10        0.15       -0.50      1.83 o 
  -3   2  10        0.60        1.58      2.25 o 
  -2   2  10       14.89       11.81      3.16 o 
  -1   2  10        2.82        0.83      2.49 o 
   0   2  10        0.23       -1.36      1.36 o 
   1   2  10        0.13       -1.40      1.40 o 
   2   2  10        0.00        0.83      2.25 o 
  -4   3  10        2.84        0.67      2.25 o 
  -3   3  10        7.80       24.03      3.99 o 
  -2   3  10       21.53       38.42      3.74 o 
  -1   3  10       13.58        7.06      8.86 o 
   0   3  10       12.86        6.84      4.41 o 
   1   3  10       11.67        9.87      2.31 o 
   2   3  10        0.47        0.33      1.91 o 
  -4   4  10        0.00       -0.33      1.58 o 
  -3   4  10        3.31        4.66      2.91 o 
  -2   4  10        5.03       12.89      2.99 o 
  -1   4  10        7.09        1.31      6.07 o 
   0   4  10        1.03       -0.36      1.56 o 
   1   4  10        3.69        2.30      2.06 o 
   2   4  10        1.74        2.74      2.91 o 
  -3   5  10       15.83       31.10      4.24 o 
  -2   5  10        5.91        7.40      2.66 o 
  -1   5  10        2.07        2.12      4.07 o 
   0   5  10        4.25        1.48      4.61 o 
   1   5  10        0.51       -1.25      1.25 o 
   2   5  10        2.87        6.07      2.58 o 
  -3   6  10        0.06        1.08      1.91 o 
  -2   6  10        0.05        0.75      2.00 o 
  -1   6  10       73.95       99.15     33.09 o 
   0   6  10        0.03        0.59      1.50 o 
   1   6  10        6.76        1.14      2.49 o 
   2   6  10        0.18        0.75      2.00 o 
  -3   7  10        0.79       -1.00      2.00 o 
  -2   7  10       11.05       13.47      3.33 o 
  -1   7  10       54.35       78.26     20.29 o 
   0   7  10       87.32      137.82     16.92 o 
   1   7  10        5.35        6.39      4.24 o 
   2   7  10        2.33        3.24      3.24 o 
  -3   8  10        1.15        2.33      2.25 o 
  -2   8  10        0.63        5.82      2.58 o 
  -1   8  10       54.97       67.47     15.51 o 
   0   8  10        2.20        0.27      1.87 o 
   1   8  10        2.98        0.51      2.74 o 
   2   8  10        2.85        3.08      3.08 o 
  -3   9  10        0.47       -1.33      1.33 o 
  -2   9  10        0.35        3.49      2.25 o 
  -1   9  10       31.03       29.51     12.89 o 
   0   9  10       43.73       64.92      3.67 o 
   1   9  10        0.34        0.85      1.61 o 
   2   9  10        1.39        0.08      2.33 o 
  -3  10  10        0.92       -1.08      1.75 o 
  -2  10  10        0.00        0.58      1.75 o 
  -1  10  10        3.42        0.75      1.82 o 
   0  10  10        5.36       -0.25      3.45 o 
   1  10  10        5.23        5.95      4.45 o 
  -2  11  10        0.46        1.83      2.16 o 
  -1  11  10        0.47        1.82      1.41 o 
   0  11  10        0.75       -0.33      1.56 o 
   1  11  10        0.83        1.16      1.70 o 
  -2  12  10        3.74        5.07      3.16 o 
  -1  12  10        2.83        0.68      2.87 o 
   0  12  10        1.22        0.14      1.46 o 
   1  12  10        0.13        0.60      1.72 o 
  -1  13  10        3.17        1.03      1.86 o 
   0  13  10        0.31       -1.15      1.57 o 
  -3   1  11        1.03       -0.70      1.41 o 
  -2   1  11        0.77        0.07      1.91 o 
  -1   1  11        1.48       -0.79      1.07 o 
   0   1  11        0.02       -0.72      1.08 o 
   1   1  11        0.10        0.47      1.03 o 
   2   1  11        0.09        0.57      1.55 o 
  -3   2  11        3.07        3.41      2.16 o 
  -2   2  11        0.45        3.74      2.00 o 
  -1   2  11       15.62        4.99      4.32 o 
   0   2  11        0.68        0.81      1.73 o 
   1   2  11        0.70       -0.03      1.67 o 
   2   2  11        0.86        0.67      2.99 o 
  -3   3  11        0.44       -1.58      1.75 o 
  -2   3  11       10.81        7.32      2.91 o 
  -1   3  11        0.61       -1.15      1.75 o 
   0   3  11        1.12       -0.02      1.56 o 
   1   3  11        0.01       -0.82      1.41 o 
   2   3  11        0.01        1.83      2.58 o 
  -3   4  11       10.06        4.91      3.49 o 
  -2   4  11        1.88        1.66      2.58 o 
  -1   4  11        0.47        0.14      2.02 o 
   0   4  11       23.18       23.45     11.27 o 
   1   4  11        0.87        0.78      1.63 o 
   2   4  11        0.00        1.91      2.08 o 
  -3   5  11        0.10       -0.67      1.83 o 
  -2   5  11        7.82       15.05      3.08 o 
  -1   5  11        1.42        0.03      4.24 o 
   0   5  11        7.22        4.13      3.08 o 
   1   5  11        0.75       -1.20      1.38 o 
  -3   6  11        0.90        3.66      1.91 o 
  -2   6  11        1.76        1.41      2.41 o 
  -1   6  11        1.56        0.77      1.57 o 
   0   6  11        1.20       -0.52      1.80 o 
   1   6  11        2.68        1.72      2.41 o 
  -2   7  11        1.29        0.83      2.00 o 
  -1   7  11        0.00       -0.61      1.49 o 
   0   7  11        0.31        1.91      1.79 o 
   1   7  11        0.53        2.07      1.85 o 
  -2   8  11        0.06        0.83      2.33 o 
  -1   8  11        0.02       -1.46      1.46 o 
   0   8  11        3.22        2.04      2.25 o 
   1   8  11        0.03        3.07      2.09 o 
  -2   9  11        1.85        0.08      2.16 o 
  -1   9  11        8.96        2.64      4.61 o 
   0   9  11        0.41        1.68      2.12 o 
   1   9  11        0.16       -0.37      1.58 o 
  -2  10  11        1.86        4.41      3.58 o 
  -1  10  11        0.05       -1.33      1.87 o 
   0  10  11       23.38       36.88     16.51 o 
  -1  11  11        1.28        0.23      1.60 o 
   0  11  11        0.07        2.40      1.83 o 
  -2   0  12        0.05        2.41      2.25 o 
  -1   0  12        2.78       -0.63      1.94 o 
   0   0  12        0.29       -0.63      1.38 o 
   1   0  12        3.30        0.67      2.08 o 
  -2   1  12        3.25        1.66      1.89 o 
  -1   1  12       13.93        2.21      4.52 o 
   0   1  12        0.28       -0.50      1.06 o 
   1   1  12        0.03       -0.53      1.14 o 
  -2   2  12        1.24        1.41      2.41 o 
  -1   2  12        1.91       -0.69      1.54 o 
   0   2  12        5.62        1.20      2.43 o 
   1   2  12        0.84        2.09      1.89 o 
  -2   3  12        0.18        1.66      2.16 o 
  -1   3  12        0.00        0.44      1.62 o 
   0   3  12        2.72       -0.49      1.87 o 
   1   3  12        0.23        0.60      1.74 o 
  -2   4  12        0.03        2.66      2.41 o 
  -1   4  12        0.53        1.32      1.82 o 
   0   4  12        0.37        1.25      1.76 o 
  -2   5  12        0.04        3.16      2.58 o 
  -1   5  12        0.10        0.74      1.67 o 
   0   5  12        6.04       -1.17      2.66 o 
  -1   6  12        1.33        0.82      3.99 o 
   0   6  12        0.00       -0.29      1.79 o 
  -1   7  12        0.00        0.86      1.74 o 
                                                 
